# Supplementary material for: Analysis of triglyceride synthesis unveils a green algal soluble diacylglycerol acyltransferase and provides clues to potential enzymatic components of the chloroplast pathway
Source: BMC Genomics. 2017 Mar 9;18:223. doi: 10.1186/s12864-017-3602-0 (PMC5343412; doi:10.1186/s12864-017-3602-0)
Supplement: Additional file 2: — Number of LCAT superfamily homologous sequences identified in algae by HMMER iterative data mining. (XLSX 8 kb) [file 12864_2017_3602_MOESM2_ESM.xlsx]

## Sheet: Sheet1
Additional File 2. Number of LCAT superfamily homologous sequences identified in algaea by HMMER iterative data mining
Algae				PDAT1, 2		LCAT1		LCAT2		LCAT3, 4
				Full	Truncatedb	Full	Truncatedb	Full	Truncatedb	Full	Truncatedb
Archaeplastida	Glau		Cyanophora paradoxa	--	1	--	--	--	--	--	--
	Red Algae	Cyan	Cyanidioschyzon merolae	--	--	--	--	--	--	--	--
			Galdiera sulphuraria	--	--	--	--	--	--	--	--
		Fl	Chondrus crispus	--	--	--	1	--	--	--	--
		Por	Porphyridium purpureum	2	--	--	1	--	--	--	--
	Green Algae	Treb	Coccomyxa subellipsoidea	1	--	1	--	--	--	--	--
			Chlorella variabilis	--	--	1	--	--	--	1	--
		Chlor	Chlamydomonas reinhardtii	1	--	1	--	--	--	--	--
			Volvox carteri f.nagariensis	1	--	1	--	--	--	--	--
		Mamiellophyceae	Bathycoccus prasinos	1	--	--	--	--	--	--	--
			Micromonas pusilla	1	--	--	--	--	--	--	--
			Micromonas sp. RCC299	4c	--	--	--	--	--	--	--
			Ostreococcus lucimarinus	1	--	--	--	--	--	--	--
			Ostreococcus tauri	1	--	--	--	--	--	--	--
SAR	Rhiz		Bigelowiella natans	1	--	--	--	1	--	--	--
	Al	Di	Symbiodinium minutum	--	1	1	--	--	3	--	--
	Stramenopiles	Eust	Nannochloropsis gaditana	1	--	1	--	--	--	--	--
			Nannochloropsis oceanica	--	1	--	1	--	--	--	--
		P	Aureococcus anophagefferens	1	1	1	--	1	--	--	--
		B	Ectocarpus siliculosus	--	--	--	--	--	--	--	--
		Diatoms	Fragilariopsis cylindrus	2	--	--	--	7d	1	2	--
			Pseudo-nitzschia multiseries	1	--	--	--	3	--	--	--
			Phaeodactylum tricornutum	1	--	--	--	1	--	--	--
			Thalassiosira pseudonana	1	--	--	--	2	--	1	--
Hapto			Emiliania huxleyi	--	1	3	4d	2	2		--
Crypto			Guillardia theta	1	--	1	--	--	--	1	--
a Cyan, Cyanidiophyceae; Fl, Florideophyceae; Por, Porphyridiophyceae; Treb, Trebouxiophyceae; Chlor, Chlorophyceae; Rhiz, Rhizaria; Al, Alveolata; Di, Dinoflagellata; Eust, Eustigmatales; P, Pelagophyceae; B, Phaeophyceae (brown algae); SAR, Stramenopiles-Alveolata-Rhizaria; Hapto, Haptophyta; Crypto, Cryptophyceae.
b Truncated proteins lack important conserved motifs either at the amino or caboxy end of the protein and are therefore dubious in terms of their activity. Manual curation would be required to confirm that they come from incorrect gene models.
c These proteins are very similar to each other and correspond to gene models coming from the same contig region. They are most likely one protein.
d Several of these proteins are more than 96% similar to each other and correspond to gene models coming from the same contig region. It remains to be determined how many correspond to different proteins.
