# Supplementary material for: Analysis of triglyceride synthesis unveils a green algal soluble diacylglycerol acyltransferase and provides clues to potential enzymatic components of the chloroplast pathway
Source: BMC Genomics. 2017 Mar 9;18:223. doi: 10.1186/s12864-017-3602-0 (PMC5343412; doi:10.1186/s12864-017-3602-0)
Supplement: Additional file 6: — Phylogenetic analysis of the LCAT superfamily in algae and other representative taxa. (TXT 49 kb) [file 12864_2017_3602_MOESM6_ESM.txt]

 176 237
Aano003071      PLVLVPGIISCGLAAVKSCWLDHISLNLDGHEVRLLYWLWAKILANAYDR-STMHMACYDWRLSFRNLERDGYLSRLKAEVEKAVVVGHSMGAALALFFFSWCEAGGWVDAHVHAFVSLGSLLGAVGPLGAILSGIYRSLGALGSLLPKGGVWTATGA---------ASEPLNPAAMTVYCLYGTGIDTERRYHYSGVEGDGDGTVASLGYPRTVVREHVEILGNYDVIRDILDVAT
Alai003873      PIVMLPGFTSTGLQFMMRCWLEHVMLNLDGVKLRGGYWVWGKIIENLYDT-NTMYMASFDWRLAPFLLERDRYFTKLRYMIEKVVIIAHSYASQVWFYFMKWVESDRWIDQNIEAFISIASMLGATKSVSALLSGLARSWPSVSTMLPIGGLWTANELLEFL-----YWTPLTPHAMKLFCLYGIGKPVERAYMYAGIHVDGDGTVLSLGYMDVRSREHVDIMGNHALIRDVLHIVA
Pinf009589      PVVLVPGFTSTGLQFMMKCWLEHMMLNMDGIKLRGGFWVWGKMVENLYDS-NNLYMAAYDWRLMPHLLERDGYFTKLKYTIEKVMLVTHSYATQVFFHFLKWVESEQWVETNLESFVNIAPTLGVVKTISALMSGLARSWSSVFSMMPIGGIWTIGGVQKML-----YWTPLEPKALNVFCFYGVGKPVERGYTYGGLRSDGDGTVISLGLMDVRVREHVDIMGNHGLIRDVLLVAA
Pirr004729      PVVLIPGFSSTGLQFMLKCWLEHVMLNLDGIKLRGGFWVWGKVIENLYDS-NSMFMAAYDWRLAPSLLERDKYFTKLKYTIEKVVLITHSYATQVIYYFLQWVESEDWAENNVEAFINVAPMLGTIKSISALMSGLARSWPSVFTMLPFGGIWTASSIHALL-----HWIPLEPNAMKLFCFYGVGKPVERGYVYAGIRSDGDGTVMSLGFMDVRVREHVDIMGNHELIKDILRVAG
Fcyl007604      ---MVPGFVTSGLYWLRNCVMENLALDGDDVKLRGNYWVWSKILENLYDS-STMTMEAYDWRLGMKILERDHYFTHLKHKIEKVILTSHSMGAIVVHYFFAWVTEEKWVDKHLHAFVNIAAQLGVMKATSALMSGLWSTWGSLWAMLPKGGIWTTQQAIDFLLKWGG-WHSTQPYAMKIYCMYGVGIDTERAYFYHGIKSDGDGSVLSLGYMKVIVREHVDILGNVEMLQDYMKIVS
Fcyl025583      -------------YWLRNCVMENLALDGDDVKLRGNYWVWSKILENLYDS-STMTMEAYDWRLGMKILERDHYFTHLKHKIEKVILTSHSMGAIVVHYFFAWVTEEKWVDKHLHAFVNIAAQLGVVKATSALMSGLWSTWGSLWAMLPKGGIW---------------WHSTQPYAMKIYCMYGVGIDTERAYFYHGIKSDGDGSVLSLGYMKVIVREHVDILGNVEMLQDYMKIVS
Pmul006268      ---MVPGFITSGLYWLRFCIMENLALDGDGIKLRGNYWVWSKILENLYDA-DTMTLEPYDWRLGMKMLERDHYFTHLKNRIEKVVLASHSMGAIVVHYFFAWVTASKWVDEHIHAYVNIASHLGVPKAASALMSGLWTTWGSLWAMFPKGGLWTTQGVIDFLLTWGG-WHITQPYAMKIYCLYGVGVDTERAYFYHGIKTDGDGSVLSLGYMEVITREHVDILGNHGMMEDFMKIVT
Ptri003024      PVVMMPGFVTSGLSFLTECWKEHMMLSVDDIRLRANYWVFGKIIENLYSP-SEMTMEPYDWRLAFPLLERDGYLTKLRHTIEKIVLTSHSMGGMLVHYFFKWVTTSHWVDEHIHAYVNIASHLGVVKAATALLSGLWTTWGSLWTMLPLGGIWTAEDVADFLIGFGA-WHPTRPYAMKIYCMYGVGVATERAYYYHGIRSDGDGSVISLGYVAVHTREHVDILGNMNMMEDFLRVVS
Tpse010239      PIVMIPGFVTSGLTFLAECWREHLSLDMDNIRLRATYWVWSKLIENLYDG-SMMTMMAYDWRLGYELMERDGYFTKLKHCIEKVVIASHSMGGTVVYYFLNWVVTDDWIEKYVHAFINISTLLGVPKAVPALLSGLWNTWGSLFGMLPKGGIWTAQTL-EHIFQNGGHWHPVAPRALKIYCIYGVGLPTERAYHYYGVLSDGDASVISLGYMQVVTREHVDILGNVGVIEDFVRIAT
Bnat008669      PVVMIPGVITTGLMFLLKCWLKHMMLDLDNIKIRGGYWVWAKLIENLYTP-QNMEMIGYDWRLSFRNLERDRTFTRLKNAIEKAVVVTHSMGGNVFFYFMQWVESPGWLDAHVEAFTAIGPFVGIPSALTRLASGLMRSWGSIYSLLPKGGIW-----------------GASP--LRIYCLYGYGLPTERGYYYKSIRVDGDGSVLSMGLMPVVCREHVDIMGNHELMTDIMLIAA
Rmic009096      PVVMIPGIVSSGLSVLLESWTEHIMLDLDGYKIRTGYWVWAKVIENLYDT-NNMHFASYDWRLSFSNLERDSYFTKLKNTIEKAVVITHSMGGTMFPYFLKWVESKTWVNDHVETFVNIAPLMGVPKAVTSLLSGLMRSWMGGASMLPKGGIWTVDESLELLI----KWSPLEPNAMKIYCFYGIDVPTERSYYYTGIRSDGDGTVLSLGYMPVVLREHIDILGNWEMTLDILMIVS
Gthe008353      PVVMLPGIVTTGLNMLLKCWLRHMALDLDNIKLRGGYWVWSKLIENLYDP-SSMFMASYDWRLAYPLLERDQFFTRLSSQVEKAILVAHSMGGNVLFYFLHWA---DWVDKYIHSVVGLAPWLGVPKGISAVLSGLFRSWGSAPSMFPKGGFWT-------------YWTPLEPFALTIYCLYGVGKETERSYFY------GDGSVLSLGFMKTVIREHVDIMGNRHMINDVLMIAS
Anig007396      PVVMIPGVISTGLALVLTEWKNHIMLDLDGIKLRTGYWIWNKILENLYDP-TNAFTAAYDWRLSYPNLERDQYFSRLKSYIEKVTLASHSMGSQVVLYFLKWVEHPDWVNNHIANWINISCMLGAVKGLTAVLSGIFRAMPGISSMLPKGGVWTVAESLNYLF----TWLPLEPLALKIYCFYGVGKPTERSYYYHGVLGEGDGTVLSTGYMQVKVFEHVDILGRASLNDLILRVAG
Tlon004050      PMIMIPGVISTGLALVLENWKKHIMLDLDHVKLRTGYWIWSKIFENLYDP-TNSFTAAYDWRLSYVNLERDRYFSRLKSYIEKVVLASHSMGSQVIFYFYHWVESDDWVDRHIDSWINISCMLGAVKDLTAVLSGLFRAMPGISSMLPIGGVWTVDDAMDYLF----KWIPLEPRALKIYCFYGVGKPTERSYYYHGVIGEGDGTVLSSGYMKITVVEHVDILGRQTLNELVLRVAA
Scer002936      PVVMVPGVISTGITMVMVCWLKHVMLDLDNFTLRAGYWIWNKVFQNLYEP-NKMTSAAYDWRLAYLDLERDRYFTKLKEQIEKVCLIGHSMGSQIIFYFMKWVEAEGWVDEHIDSFINAATLLGAPKAVPALISGMLQTWGGIPSMLPKGEIWTMKDAINMTL----HWSPMEPEAMKIYCIYGVNNPTERAYVYQPVFTEGDGTVVAHS-MNVTIVEHVDILGSAELNDYILKIAS
Ngad002547      PIVLIPGFVTSGLTMLMDCWTKHMALDLDGIRVRPGFWVWARLIRDFYDH-SNLALQAYDWRLSLHDMERDHYFTLLKWKIEKVVLIAHSYGSNVILYFFAWVESSNWVERHIATFVNIAPLLGVVKSASAYVSGLFRTWGSLTAMLPKGGLWTMDEVIRYL-----YWTPLAPQAMRVLCFYGVGKATERAYIYGGVVAEGDGTVMSLGFHGVTTREHVDVMGNTKMAADLLKVVS
Bpra005092      PVVIVPGFVNTGLAFFYTCWLEHMGLDEDGIVLRPGYFVWGRMIEALYTG-SNIHAHSYDWRLSPEQLERDGYFTKLKKQIEKIALLAHSYGDTLSRYFLEWVESPNWVSDNIATYVNIAPTLGMPKSVSALLSGVFRSWSSLWSMLPIGGVWSMDNSLHFLHDLAKWYGPLRPNAMKIFCLYGVGKSTERSYRYKGTLVDGDGSIVSLGYAPIKIREHVNIMGNVDMIRDVLKIVT
Misp003721      PVVIVPGFISSGLAYFAQCWMQHMRLDLDGIKLRPGYFVWGKVIESLYDT-NMLQAAPYDWRLSPVGLERDGYFTRLKTTIEPVALLAHSYGDQLVRYFLNWVEAPGWTDRHVAAYVDIAPMLGIPKTVPSLLSGTFRTWGSLWAMLPRGGVWTITESLELLFERISKFGPLTPRALKIYCLYGVGKPTERAYHYRGVTVDGDGSIVSLGYMEVKIVEHVNIMGNHEMIETVLEVVT
Misp018051      PVVIVPGFISSGLAYFAQCWMQHMRLDLDGIKLRPGYFVWGKVIESLYDT-NMLQAAPYDWRLSPVGLERDGYFTRLKTTIEPVALLAHSYGDQLVRYFLNWVEAPGWTDRHVAAYVDIAPMLGIPKTVPSLLSGTFRTWGSLWAMLPRGGVWTITESLELLFERIS-FGPLTPRALKIYCLYGVGKPTERAYHYRGVTVDGDGSIVSLGYMEVKIVEHVNIMGNHEMIETVLEVVT
Misp018052      PVVIVPGFISSGLAYFAQCWMQHMRLDLDGIKLRPGYFVWGKVIESLYDT-NMLQAAPYDWRLSPVGLERDGYFTRLKTTIEPVALLAHSYGDQLVRYFLNWVEAPGWTDRHVAAYVDIAPMLGIPKTVPSLLSGTFRTWGSLWAMLPRGGVW------------LDKFGPLTPRALKIYCLYGVGKPTERAYHYRGVTVDGDGSIVSLGYMEVKIVEHVNIMGNHEMIETVLEVVT
Misp018053      PVVIVPGFISSGLAYFAQCWMQHMRLDLDGIKLRPGYFVWGKVIESLYDT-NMLQAAPYDWRLSPVGLERDGYFTRLKTTIEPVALLAHSYGDQLVRYFLNWVEAPGWTDRHVAAYVDIAPMLGIPKTVPSLLSGTFRTWGSLWAMLPRGGVW------------LDKFGPLTPRALKIYCLYGVGKPTERAYHYRGVTVDGDGSIVSLGYMEVKIVEHVNIMGNHEMIETVLEVVT
Mpus006784      PVVIVPGFVSSGLAYFTACWMQHMRLDIDGIKLRPGYFVWGKIIENLYDV-NTLHAAPYDWRLSPHALQRDGYFTRLKASIEPVAVLAHSYGDQLTRYFLRWVETPKWTDKHVAVYVNIAPMLGIPKAVPSLLSGTFRTWGSMWSMLPRGGIWTIASALRLLFERHGTFGPLVPNALRILCLYGVGKPTERAYHYRGVITDGDGSIVSLGYMPITIREHVNIMGNVEMIEDVLEAVT
Oluc000074      PVVIVPGFVSTGLAFFSKCWMEHMRLDSDSVRLRPGYFVWGKVIEELYDS-NTLHSAAYDWRLSPTMLERDGYFTRLKSVIERVALLAHSYGDTISRYFFEWVETPRWVDKHVHAYVDIAPMLGIPKTIPSLLSGTFRTWGALWAMLPRGGVWTVDSALGFLFEQLANFGPLRPRAMKIFCLYGAGKPTERAYVYHGVWVDGDGSIASLGYVSVVTREHVNIMGNEDMIRDLLTIVA
Otau000070      PVVIVPGFVSTGLAFFSKCWMEHMRLDSDDIRLRPGYFVWARIIEELYDA-NTIHSAAYDWRLSPHMLERDGYFSRLKSVIERVAILAHSYGDTVTRYFFEWVETPKWVDAHIHAYVDIAPMLGIPKTIPSLLSGTFRTWGALWAMLPRGGIWSIMSATSLLFEHLANFGSLTPHAMKVYCLYGVGKPSERAYAYRGVWVDGDGSIVSLGYVSVVSREHVNIMGNEDMIADILSVVA
Crei011337      PVVIVPGFVTSGLAFLTACWFRHMELDLDGIKLRQGYWVWGKLVEALYDS-NSLVSMPYDWRLAVPLLERDGYYTRLRRTIERVVVTSHSYGENVFRAFMHWVEAAGWVDRHIASTINIATSLGVPKSVSALLSGVWRSWGASYAMLPVGGVWDVSGFIALLREVGGLFPATRPSATTMVCLYGVGLPTERGYHYVGVHSDGDGTVLSLGLMRVVTREHIDILGNDAVLRDVITVVA
Vcar003793      PVVIVPGFVTSGL---------------DGIKIRQGYWVWGKLVEALYDS-NSLVSMPYDWRLAMPLLERDGYFTRLRLTIERVVITAHSYGENVVRSFMSWVEAAGWVTRYVAAIANIATTLGVPKSVSALLSGVWRTWGASYAMLP-----DVSGFLALLREVGGEPPPSPSSSS------------------VGVQSDGDGTVLSLGLMRVITREHIEILGNEAVLQDVIRIAA
Csub005329      PIIIVPGFVTSGLSFMGACWLEHMALDLDGVRLRPGYAVWAKLIEAAYDT-NNLIGETYDWRLSVPNMERDNYFTRLKWRLEKAVVASHSWGDNVFRNFMVWIGEDDWVEKHVAAYVNIAPVLGVAKSMTSLLSGLFRTWGSAMGMLPVGGIWDVDSAVKILLKNGGYYYPLKPKAMQIYCLYGVGLPTERSYYYYGVRSDGDGTVISTGVMRVVSREHVDILGHMDVLEDILTIAS
Atha017421      PVVFIPGIVTGGLEVYKLCWVEHMSLDLDGIRVRPGYFVWAVLIANLYEE-KNMYMAAYDWRLSFQNTERDQTLSRMKSNIEKAVIVPHSMGVLYFLHFMKWVEAPDWCAKYIKAVMNIGPFLGVPKAVAGLFSAMTRTWDSTMSMLPKGGIWTAGEAIDLLH----YWSPLEPNAMEIYSLYGVGIPTERAYVYAGVYVDGDETVLSAGYMKTYIREHVDIMGNFALIEDIMRVAA
Gmax029320      PVVFVPGIVTGGLELYKLCWVEHMSLDLDGIRVRPGYFVWAVLIANLYEE-KNMYMAAYDWRISFQNTERDRTLSRMKSNIEKVVVIPHSMGVLYFLHFMKWVEAPDWCAKHIKAVMNIGPFLGVPKSVAGLFSIMTRTWDSTMSMIPKGGIWTADSILDLLH----YWSPLEPNAMEIYSMYGVGIPTERAYVYDGVYSDGDETVLSAGFMRTFIREHVDILGNFALLEDIIRVAA
Gmax038035      PVVFVPGIVTGGLELYKLCWVEHMSLDLDGIRVRPGYFVWAVLIANLYEE-KNMYMAAYDWRISFQNTERDQTLSRMKSNIEKVVVIPHSMGVLYFLHFMKWVEAPDWCAKHIKAVMNIGPFLGVPKSVAGLFSIMTRTWDSTMSMIPKGGIWTADSILDLLH----YWSPLEPNAMEIYSMYGVGIPTERAYVYDGVYSDGDETVLSAGFMQTFIREHVDILGNFALLEDIIRVAA
Vvin009303      PVVFVPGIVTGGLEVYKLCWVEHMSLDLDGIRIRPGYFVWAVLIANLYEE-KTMYMAAYDWRISFQNTERDQSLSRIKSNIEKVVVIPHSMGVLYFLHFMKWVEAPGWCAKHIKAVMNIGPFLGVPKAVSGLFSAMTRTWDSTMSMIPKGGVWTADSILDLLH----YWSPLEPNAMEIYSMYGVGIPTERAYVYGGVFVDGDETVLSAGFMQTYIREHVDIMGNFALIEDIIRVAA
Slyc017703      PVVFVPGIVTGGLELYKLCWVEHMSLDLDGIRIRPGYFVWAVLIANLYEE-KNMYMAAYDWRISFQNTERDQTLSRIKSNIEKVVIIPHSMGVLYFLHFMKWVEAPDWCAKHLKAVMNIGPFLGVPKAVSGLFSAMTRTWDSTMSMIPKGGIWTAGSVLDLLH----YWSPLEPNAMEIFSMYGVGIPTERAYVYGGVFIDGDETVLSAGYMRTFIREHVDIMGNFALIEDIIRVAA
Vvin010517      PVVFVPGIVTGGLEVYKLCWVEHMSLNLDGIRVRAGYFVWAVLIANLYEE-KTMYMAAYDWRLAFQNTERDQTLSRIKSNIEKAVIIPHSMGVLYFLHFMKWVEAPDWCAKHIKAVMNIGPLLGAPKAVPGLLSAMTRTWDSTMSMIPKGGIWTAGSLLDLLH----YWSPLEPNAMEIYSMYGVGIPTERAYVYDGVYIDGDETVLSAGFMQTYIREHVDIMGNFALIEDIIRVAA
Osat034693      PVVFVPGIVTGGLDVYKLCWVEHMSLDLDGIRVRPGYFVWAVLIANLYEE-KTMYMAAYDWRLSFQNTERDQTLSRIKSNIERVVVIPHSMGVLYFLHFMKWVEAPNWCAKHIKSVMNIGPFLGVPKAVAGLFSSMTRTWDSTMSMIPKGGIWTAGSIIDLLR----YWSPLEPNAMEIFSMYGVGIPTERAYVYGGVYSNGDETVLSAGYMKTYVREHVDIMGNFALIEDIIRIAA
Zmay015339      PVVFVPGIVTGGLDVYKLCWVEHMSLDLDGIRVRPGYFVWAVLIANLYEE-KTMYMAAYDWRLSFQNTERDQTLSRIKSNIERVVVIPHSMGVLYFLHFMKWVEAPDWCEKHIKAVMNIGPFLGVPKAVAGLFSSMTRTWDSTMSMIPKGGIWTASSVVDLLH----YWSPLEPNAMEIFSMYGVGIPTERAYVYGGVYADGDETVLSAGYMKTYVREHVDIMGNFALIEDVIRIAA
Zmay022470      PVVFVPGIVTGGLDVYKLCWVEHMSLDLDGIRVRPGYFVWAVLIANLYEE-KTMYMAAYDWRLSFQNTERDQTLSRIKSNIERVVVIPHSMGVLYFLHFMKWVEAPNWCEKHIKAVMNIGPFLGVPKAVAGLFSSMTRTWDSTMSMLPKGGIWTASSVIDLLH----YWSPLEPNAMEIISMYGVGIPTERAYVYGGVYADGDETVLSAGYMKTYVREHVDIMGNFALIEDIIRIAA
Gmax014303      PVVFVPGIVTGGLEVYKSCWVDHMSLDLDGIRVRAGYFVWAVLIANLYEE-KTMYMAAYDWRIAFQNTERDQTLSRIKSNIEKAVIIPHSMGVLYFLHFMKWVEAPDWCSTYIKAVVNIGPFLGVPKAIAGLFSAMTRTWDSTMSMIPRGGIWTAGSVVDLLQ----YWSPLEPNAMEIFSMYGVGLPTERSYIYGGVYVDGDETVLSSGFMRTYVREHVDIMGNFALIEDVIRVAA
Slyc012875      PVVFIPGIVTCGLEVYKLCWVNHMTLDMDGIRVRPGYFVWAVLIANLYEE-KTMYMAAYDWRLAFQNTERDQTLSRIKSNIEKAVIVPHSMGVVYFLHFMKWVEAPDWCAKHIKAVMNIGPLLGVPKSIAGLFSAMSRTWDATMSMIPRGGIWTAGEIVDLLN----YWSPLEPNAMEIYSLYGVGIETERAYVYSGVYVDGDETVLSAGFMKTYIREHVDIMGNFALIEDVMRVAA
Slyc007207      PVVFVPGIVTCGLEVYKFCWAEHMSLDLDGIRVRPGYFVWAVLIANLYEE-KTMYMAAYDWRLSIQNTERDQTLSQIKSNIEKAVIVPHSMGAIYFLYFMKWVEAPDWCAKHIKAVMNIGPFLGVPKALAALFSAMLRTWDSTMSMLPKGGIWTAGDILDLLH----YWSPLEPNAMELYSMYGVGIPTERAYVYNGVLVDGDETVLSAGFMKTYTREHVDIMGNFALIEDIMRVAA
Ppat034864      PVVFVPGIVTGGLEIYKRCWMEHMSLDLDGIRVRPGYFVWAVLIENLYEE-KNMYMASYDWRLTFQNTERDQSLSRLKSTIEKAVVIPHSMGSLYFLHFLKWVEAPDWVARHIKATMNIAPFLGVPKAFAGIFSAVTRTWDSCLSMLPKGGIWNADDLVEVLR----YWAPLEPNAMEVYCLYGVGIPTERSYIYGGVQVDGDETVLSAGYLPSYVREHVDIMGNFALIEDILKVAA
Smoe012424      PVVFVPGIVTGGLEVYKLCWLEHMRLDLDGIRVRPGYFVWAVLIDNLYEE-KSMHMASYDWRLSFQNTERDKSLSRLKSTIEKVVVIPHSMGALYFLHFMKWVEAPGWVAKHIKSVMNIGPFLGVPKAFAGLFSAVTRTWDATMSMLPRGGIWTSSGMLDVLR----YWSPLEPNAMEIFCMYGVGILTERSYVYGGVHVDGDETVLSAGFMSSFTREHVDIMGNFALIEDVLRVAA
Slyc006749      PVVLVPGIVTGGLEIFKLCWLEHLSLDLDGIRVRPGYFVWANLIENLYEQ-KNMYMASYDWRLSFQNTERDQSLSRLKRKIEKVVAVPHSMGVNYFLHFLKWVEAPGWCAKHIKAIMNIGAFLGVPKAVANILSAVFRTWDSIISLLPKGGVWTARTLTDLLR----YWSPLEPDAMEIFCSYGVGIPTERSYVYGGVYVDGDESVVSAGFMTTYIREHVDILGNFALIEDVLRVAA
Slyc020400      PVVLVPGIVTGGLEIFKLCWLEHLSLDLDGIRVRPGYFVWAVLIENLYEQ-KNMYMAAYDWRLSFQNTERDQSLSRLKSKIEKVVVVPHSMGVIYFLHFLKWVEAPGWCAKHIKAIMNIGAFLGVPKAVANILSAVSRTWDSVISLVPRGGIWTASTLLDLLR----YWSPLEPDAMEIFCSYGVGIPTERSYVYGGVHVDGDESVVSAGFMSTYIREHVDIMGNVAFIEDVLRLAG
Vvin020994      PVVLVPGIVTGGLEIFKLCWLEHLTLHLDGIRVRPGYFVWAVLIENLYEG-KNLYMAAYDWRLSFQNTERDQALSRLKSKIEKVVVVPHSMGVIYFFHFLKWVESPGWCAKHIKAIMNIGAFLGVPKAVSNIFSAVCRTWDSIISLIPKGGIWTARTFLDLLR----YWSPLEPDAMEIYCLYGVGLPTERSYVYGGVYVDGDESVLSAGFMATYVREHVDIMGNVALIEDVLRVAA
New_Q9FYC7_PDAT PVILVPGIVTGGLEILRLCWLEHLSLDSEGIRVRPCYFAWAVLIENLYEG-KNLHMASYDWRLSFHNTERDQSLSRLKSKIEKVVVVPHSMGAIYFLHFLKWVEGPGWCAKHIKSVVNIGAFLGVPKAVSNLLSAMSHSWDSIVSLLPKGGEATATTVLDLLRFIAPYWSPLEPEAMEMYCLYGVGIPTERSYIYGGTRADGDESVISAGFMDTFLREHVDIMGNVGLIEDVLRIAA
Ppur004720      PVLLLPGITSTALNFVRSCWLEHLGLSDDNIVLRPGYFVWAKMLENLYEP-RNMHLLAYDWRQSLEDLEKEAFWEHMAGMVERVYIVSHSMGGVLAHYFIHWAS--QWITDNVEGWINIAPLLGVPKTISAVLSGFFRSLGSLPSMFPSGSVWSTATIYELLG----KWFSEQPGALKITCMYGVSHTTEVGYEYKGIYGRGDGTVASMVYPPVSIREHVEIIANMDVMRDVIKLVS
Ppur004725      PVIIIPGITSISMHFLRKCWMEHMSLDDDGIRLRPNFWVWGKMLENLYEP-RNMHLLTYDWRLSFHDLDRDAFFKQLQVHVERVALLTHSMGGLITQYFLQWAE--RWINEHLVSWINIAPSLGVCKSVSAVLSGFFRSLGSLPSMFPIGSMWSVSNYFDFLA----SWYALHPQALKIYCLYGVSTSTEIGYHYNGVIGYGDGTVASLAHGPVTIREHVEILGNREVLRDALHILT
Lmaj007235      PVVIMPGFITGALLILSQCWLDMFSMNMDDTKVRPGYWVWAKVLINLYDP-QSMAVVTYDWRLSPDKAHRDGFFYQVRNSLHRAVVISHSYGATVALAFFRWAEQRGFMDRHVAYYVNVGVAMGVGKAASALLLGLSRSWSCLVSMLPRGCAWGTRGTAELIRGGCQ------PQATTVVCLYGVGLPAEAGYYLHGVRSDGDDTVMSLAYMRVVTREHVDILGNYEMLEIILKIAS
Tbru006966      PVMIIPGFISTALLLATACYMKLFSLDFDGVKIRPGYWVWAKIFVNLYDP-QSMGISSYDWRLSPRGIHRDGYYYHLKNYLMRVVIVSHSYGSLVVVDFLRWADEHGWTNKHVANWINIGTTMGVSKTVSALLSGTFRTWSCQAAMLPSGCVHPPKEAIRLLTRRLN------PKATTVFCLYGVDRKTEIGYVL-GVIGDGDGTVLSLGYMRVITREHVDILGNHELVWTILKVVS
Tcon003891      PVMIIPGFISTALLLATACYMKLFSLDFDGVKIRPGYWVWAKIFVNLYDP-QSMGIFSYDWRLSPQGMHRDGYYYYLRNYLLRVVIISHSYGSVVVTDFLRWADKHGWTNKHVANWINIGTLMGVTKTVSALLSGMFRTWSCQAAMLPRGCVSSMKDVVQLLVGRLK------PKAMTVLCLYGVGVQTEVGYVL-GVIGDGDGTVMSMGYIRVITREHVDILGNRELVWTILKVVS
Tviv006544      PVMIVPGFISTALLLATTCFMQLISLDHDGVKLRLGYWVWAKIFINLYDP-QSMGILGYDWRLAPHEIHRDGYYDHLRNYLLRVVLISHSYGSIIVADFLYWMEKQGWMNKYVAHWINVATMMGVAKTVSALLSGTFRTWSCQVAMFPRDCVFPPAKTLQFIAQRLR------PWASTVFCLYGVGHDTEVGYVL-GVIGDGDGTVMSLAYMRVVTREHVDILGNYELIETVLKIVT
Aker009890      PILIIPGFMSSGLQFVTNQWIKHMCLDKEGIEVRKSTYVFGPVIALKYTEGVDLEAAPYDWRIPPDQLERDSYFSKCMNIIEGVVLLCHSMGVKTGQYLLQLAL--EWIDQNVHTLCCAGPFLGSSQTVRSLVAGMGRSFGSIPWLLPLT---TVVLPLDIVAKNRKLWAEYV--AVNVLAIHGVNRPTEVQQMYAGIFKSGDGVVASLQHVNVKIKEHREMLNNQDFHSILLEYCT
Sagg006007      PVLIIPGFMSSGLENVKNDWVSHMALSTEGVKVRAGSWVFGPVINLLYCPGSDLDGAPYDWRVPPRVLERDAYFTRTMAKIEPIILLCHSMGCLCGHYLLNFAR--AWLDRHIDTMMIVGPHLGSHQAIRSVIVGLGRSLGSTPWLLPS----QIS--QDFV-----LWNPLL--AVKVVSVFGVNLRTDVGPVLNGVLASGDGVVDSLQHVELEVYEHRPILRDDNFHRILLSHCT
Alim003652      PILIVPGFMSSALEQIKNDWLLHLTLQSEGISVRPGTYVFGPLITLVYTRDKDLDAMSYDWRMPPGVLERDQYFTRSLERIERVVLLCHSMGCQMAEYMLQFAL--SWIDKYVDTYIPIGPHLGSPSALASVVRGLGRSLGSTPLLLPVH---TLR--ADILTAKYVLWEPCI--AVNVFAIYGTNIKTMITCVYKGVI-SGDGTVQTLAHVNVRVEEHRAILRSQKLHQILLDYLV
Fcyl015188      PILIIPGFMSTGLQQHNSAWLRHMMLDSDGIKVRPGSYVFGPVIKALYNSNINLMASTYDWRLSPLAMERDKYFTTTLGYIEPVVILGHSLGCKVAHYFLNFAL--EWIDKHVHTYMPVSPHLGANKACRGMISGLGRSFGSGAWLIPSDL--TIKRQVDLLVKLKFFIKPRSMDPVRVHAIYGINLPTEIGCVYGGVIVSGDGTVWSLAHSKVTTNEHREILADSRFHKAVLD---
Pmul010227      PILIIPGLMSTGLRQFNSSWLEHMMLGADGVKVRPGSYVFGPVIDCLYNAKINLMASPYDWRLAPRTMQRDNYFTRTLDYVEPVVLLCHSLGCKVAHYLLNFAL--QWIDKYIHTYMPIGPHLGAPKAMRGLISGFGRSMGSAPWLIPSFL--TIKRRVDLYVRLQWFIKPLQVDAVRVHAIYGINLPTEVGCVYGGIIRSGDGTVWSLAHARVTVQEHREILNDARFLEALVDYLR
Tpse003308      PVLIIPGFMSSGLKQVESQWVEHMRLDSEGVEVRPGSYVFGPVLKLLYKDGVNLDAAPYDWRVPPSVLERDKYFTTTMSTIESVVLLCHSMGCKTAHYLLNFVLYRKWLDKHIHSYVPVGPHVGAPKSVRAIIDGFGRSLGSGPWLFPLERHKLVAQTFDITAKMEALLHPHSWHPVRVTAIYGVNLPTEVSGVYKGLIKSGDGTVWSLQQCEVTVHEHREILNDARFHKILLELLN
Fcyl009959      PILIIPGIASSGLEELENAWIHHISLDDEGNKIRDGGYVWAPMIYATYEREISIDAAPYDWRLAPSVTERDGYLTKTMIRVEPIILCCHSMGCKMGHYFLNFAK--NWLDKYIHTYMPVAPHGGVALSIRTGATGMYRSWSSGNWLMPR----TASTNISIVAMIGGYYEPITLDPVCVRSIYGINVPTEVGAIYDGIVVCGDGTVWNMVHAELTVDEHRDIIGDERFFALLKRYCR
Fcyl023991      PILIIPGIASSGLEELENAWIHHISLDDEGNKIRDGGYVWAPMIYATYEREISIDAAPYDWRLAPSVTERDGYLTKTMIRVEPIILCCHSMGCKMGHYFLNFAK--NWLDKYIHTNMPVAPHGGVALSIRTGATGMYRSWSSGNWLMPR----TASTNISIVAMIGGYYEPITLDPVCVRSIYGINVPTEVGAIYDGIVVCGDGTVWNMVHAELTVDEHRDIIGDERFFALLKRYCR
Fcyl013225      PILIIPGIASSGLEELENAWIQHIALADEGNKIRDDGWVWAKMIYATYEREKNIDAAPYDWRLAPSVTERDGYLTKTMKRIEPIILCCHSMGCKMGHYFLNFAK--EWLDKYIHTYMPVGPHGGVALSIRTGATGMYRSWSSGNWLMPR----VASTSISIVGMDGGYYEPITLDAVCVRSIYGINVPTEVGAIYDGIVVCGDGTVWNVVHAELTVDEHRDIIADERFFALLKRYCR
Fcyl017501      PILIIPGIASSGLEELENAWIQHIALADEGNKIRDDGWVWAKMIYATYEREKNIDAAPYDWRLAPSVTERDGYLTKTMKRIEPIILCCHSMGCKMGHYFLNFAK--NWLDKYIHTYMPVGPHGGVALSIRTGATGMYRSWSSGNWLMPR----VASTSISIVGMDGGYYEPITLDAVCVRSIYGINVPTEVGAVYDGIVVCGDGTVWNVVHAELTVDEHRDIIADERFFALLKRYCR
Pmul017869      PILIIPGVASSGLEEIANTWIQHVALDDEGNKVRDGGYVMGPLVYCTYEREKSIDAMPYDWRLAPSMNERDGYLTKMIARIEPIVLVCHSMGAKMGHYFLNFAL--DWLDKYIHTYMPVGPHGGVGCAVRCGVTGMYRSWSCGNWLMPR----SGSSTISMVGYRGGTYEPTKTDAVRLRSIYGINTPTEAGAIYGGVVVCGDGTVWNMVHAELTVDEHRGVVADERFFALLKRYCR
Fcyl003850      PIFLMPGLASTRLGTTIDCLKQCLELGTDGCKLRPGNTVYSWLIQWLYDV-TNIIGLPYDWRLSPSVMERDGFLTLTRKKIE--IMVAHSMGNLIFRYFIEWLRVEEWLEIHIWTYVGLSPMLGALNPLRAVISGIARTFGSTHTLNPVSTEW---ALKALIRDRIDLWKKVVWDRIHVVMAYGLDIPTEVGYYYEPLEHCGDGSVMSLSWAHISISHH-KETTRNEVLNYLISDDE
Fcyl018339      PIFLMPGLASTRLGTTIDCLKQCLELGTDGCKLRPGNTVYSWLIQWLYDV-TNIIGLPYDWRLSPSVMERDGFLTLTRKKIE--IMVAHSMGNLIFRYFIEWLRVEEWLETHIWTYVGLSPMLGALNPLRAVISGIARTFGSTHTLNPVSTEW---ALKALIRDRIDLWKKVVWDRIHVVMAYGLDIPTEVGYYYEPLEHCGDGSVMSLSWAHISISHH-KETTRNEVLNYLISDDE
Pmul009928      PIFLLPGLASTRLGTTIDCLKQCLSLGTDGCKLRPGNTVYSWLIQWLYDV-TNMIAFPYDWRLSPSVMERDGFLSMMRKRIE--ILVAHSMGNLIFRYFIEWLRIEEWLQTHVWTFVGLSPMLGALNPLRAVISGIARTFGSTHTLNPVSTDW---GLKALVRDRIDLWKNVRWDRIHVIMAYGVDVPTEVGYVYEPMEHCGDGSVLSLSWVHISVSHH-KETTRNEVLDYLIPDSE
Ptri005413      PIFLMPGLASTRLMGTISCMKECLQLGTDGCKLRPGNTVYAWLVQWLYDV-SNIVGLPYDWRLSPDKMQRDGFLTLTRRRIE--IMVAHSMGNLIFRYFLEWLKTEEWIETHIWTYIGLSPMLGAINPLRAVISGTARTFGSTHTVNPLSTDW---ALKALLLDREDVWRAVPWERIHVIMAYGVDVPTEVGYTYTKIAHSGDGSVLSLMWAGIEISHH-KETTRNDVLRKIV----
Tpse007532      PVFLLPGLASTRLA-TIRCWSECMTLGYDGCKLRPGNTVYAWLIQWLYDV-TSIVALPYDWRLSPDKMERDGFLTMMRMKIE--ILVAHSMGNSVFRYFQEWLRVQDWLGKHVWTYVGLAPLLGAPGPLRSVLSGEARSFGSTSTVNPIST-----ALKLLLKDRVDIWNPVKPDRIHIILAYGVDVPTEVGYVYRSFNQSGDGTIISLMWASIKVSHH-KETTRNDVLKNLV----
Atha009661      GIII-PGFASTQLKLLSNCWFKCMVLDTDECKSRPGSTVWKEWLKWCIEANA-IVAVPYDWRLSPTKLERDLYFHKLKLTFEPSIVFAHSMGNNVFRYFLEWLRLEKWLDQHIHAYFAVGPLLGSVEAIKSTLSGLSNSFASSLWLMPFSKGWTARADGTLFKAIEDLYHPVFWERINVFCIYGAHLKTEVGYYFSGTVITGDETVHSLSWCELNVDHHRNIVRSPVLMREWLQMWH
Gmax006118      -----------------------MVLDTDDCKSRPGSSVWKEWIKWCIEANA-IIAVPYDWRLSPSKLERDLYFHKLKITFEPSLVFAHSLGNHVFRYFLEWLKLEQWLDQHIRAYFAVGPLLGAMETIEATLSGMFNSFGSSLWMMPFSKGWSARSDGTFFKAIEDSYLPVLWDRINVFCIYGTDSKTKVGYYYSGNQISGDETVLSLSWCKLNVKHHRNIVRSPVLMREWLEMWH
Gmax043570      GIII-PGFASTQLKLLSNCWLKCMVLDTDDCKSRPGSSVWKEWIKWCIEANA-IIAVPYDWRLSPSKLERDLYFHKLKITFEPSLVFAHSLGNHVFRYFLEWLKLEQWLDQHIHAYFAVGPLLGAMETIEATLTGMFNSFGSSLWMMPFSKGWSARSDGTFFKAIEDSYLPVLWDRINVFCIYGTDSKTKVGYYYSGNLISGDETVLSLSWCKLNVEHHRNIVRSPVLMREWLEMWH
Ppat012703      GVII-PGFASSRLKVLSNCWLKCMLLDADECKSRPGSSVWREWVNWLIEPDA-IVAVPYDWRLPGAMLERDLYFHKLKIIFEPSLVYAHSMGNNVFRYFLEWLKLEEWLDHHIHAYYAVGPLLGSAETVKALMSGMCNSFASSLWMLPFSKSWTAHSTGTFLRDILDYYLPILWSRINVYCIYGVDMKTEVGYHFSGMESSGDVTVNSLSYCQLNVEHHRNIVRSSILLREWLETAH
Smoe007234      GVII-PGFASTRLKVISQCWMKCMMLDTDECKSRPGSSVWKEWVSWCVDAES-IVAAPYDWRLAGPVLERDLYFHRLRLTFEPSLVFAHSLGNNVFRYFLEWLKQETWIDDHIFTYHALGPFLGAPDALKGVLSGMLGTFSSGLWMLPFSDDWSAQSDGTSFKEMGEYYLPLFWERINVFCMYGINLKTEVGYQLSGLDASGDSTVHSLSWCVFDVEHHRNLVRSPVLLRELLENVH
Smoe010568      GVII-PGFMSTRLKVLSYCWMKCMVLDTDECKSRPGSSVWKDWVAWCIEAES-IVAAPYDWRLAGSALERDLYFHRLRLTFEPSLVFAHSLGNNVFRYFLEWLKQEMWIDDHIFAYHALGPFLGAAETVKGWLSGMLSTFSSGLWMLPFSPSWPAQADGTIFLENLDYYLPVLWERINVYCIYGVNLKTEVGYHFSGVEVTGDSTVNSLSWCLFNVEHHRNLVRSPVLLREWLEILH
Pinf005783      PVLLMPGFASSQLRVLADCWIRCMKLDQEECKLRPGSTVWRSIIHDLLDPDQ-LVVATYDWRLPPSKLQRDKYFFSLKKKIEGLVVIAHSMGNGVFRYFLEWLKEEKWIDAHISAYFAVGPLLGSAESMELITSGLVVSFGSILSFMPIPS--TSAASGQLFRDMSAFYVPVLWERISVYSVYGVNVPTKIFYEYTNEEKTGDGTVHSLSYAEYSLLNHRDILSNPAFLRERAELRH
Pirr003446      PVLLIPGFASSQLRILADCWVRCMKLHQSDCKLRPGSTIWGTLIRDLLGPDQ-LVVAPYDWRLPPSKMQRDKYFSSLRKKIEGMVVIAHSMGNGVFRYFLEWLKLEKWIDKHISTYFAIGPLLGSSEALELLSSGLVVTFGSIISFLPIPS--TSTVSGQFFRDMAEFYEDVLWERISVYSVYGVNLPTKHNYKYENEDKTGDATVHSLSWAQYKLHGHREILGNPAFLRERAEMRN
Bnat015608      PILLIPGFASSRLMVLASCFIHCMGLNSD-CRVRPGSAVWKYLINMLFIPDQTLLVAPYDFRLAPFQLERDGFFTKMKEQIERLMVIGHSMGNPIFRYFEAWIKYTEWLRQNVNTYIAVGPLLGAQFAVQAAVSGMGIGFSSYGMVLPVDPKYGASSLWQHLQD------PVMWKRVNVYCVYGVNRKTPVSFQFSPVEKSGDGTV------YVKLETHRAVIFEPVFLEQQLHVQG
Ehux010635      PVACINSMVGSVLEESINVYAAHICLEKDGVRVR--AALMGPLIDELLEVGKSIRAFPYDWRVAIPKLERDGYFTSLMDGIEPAVLLAHSMGCRVAHYFTHWVVSSEWLDKYVNSLVAVAPFLGATSGTHQYITGVMRSWGSMFFLFLASKCWEADVATKRLQESLGMWQPVFA-AIRVLSIHGCAKPTMAAVVYNGVIGSGDRTVSSLKWPRVDEIEHFSVLQHVELVNDVAQAHC
Ehux011813      PIACINSMGGCQLYTVYAVYAQHMEMVKDGIKVR--SALMGPILAPLYEPGKNIRAFPYDWRAALSKLERDKYFSRMVDGIEKCVVMSHSMGGRIALYFFHWMTDSQWLDEYIHSFVPIAPNLGAASGSIQHITGMIRSMASICSLWGSGKFFSGDEKQQLLKEA--QLTLIFGLALLVLPIYGCEVDTDIGLVMKGTV-SGDGTVWSNRSPQVNIIEHFSVIMHV----EALKVYV
Ehux006703      PIVIVPGTGGSQLLLDAQCWADNIRLMQNGVETRPSSSYFRDLIAALYVAGSSLLGAPYDFRYAPS--S---FTADLRALLE-ALLLAHSYGCLLSLHFLQGQSA-AWKAKHVAGFVSAGPYGGSAHELVVLASGEQRTYESNHLMLPSPAVFAPTQYADFFADIGW-VYSLL-APVPTHCVYAVGQRTERNYTYERVGGDGDGTVESAEVC---VTVHMDIVKDGAAVEALLAD--
Alim014128      PVLLIPGDGGNQIL-PGDCWNENIKLHSNGVEIRPWAGYMNRLVAVLYTREKDLAAAPYDFRLAVIS--HPNFVSRTIRLVEKVALVSHSMGSIVTLFILQNRPQ-AWKDKFIHSWTSFSIFAGTVLEYKVLASGEQRSYESNYWMLPTEQHWTVRDIDSFLRDVGY-LRGIT-IPVPVNLYIGRGLPTPLQYIYTKILGDGDSIVLSLEAPHVSVRYHSGILTHTTFVHQLL--HG
Sagg009730      PVLLVPGDGGSRLL-PGDCWADNIRLVSNGITTRPSSGYMDKLVERLYERGRTIAAAPYDFRYSPRS--QPDFADRTVALIERVAVVSHSLGSLVTLYLLHSRDQ-AWKDKYVHSWTSFSVFGGAAVEMKLHASGEQRTYETNMWMMPNPLVWTVADLDDFFADIGY-KTELS-SPVAVHLLTGVDVPTPARFEYTSVVGDGDGTVRNLAAHSTRVRIHARVATRKEAVNKMLAGHG
Bflo043108      PYSLVPGDGGSQLL-PYDCWVDNMKLLSNGVDIRVSSSYFTNIAEALYTRGVDIRGAPYDFRMSPYR--RDIDFPMFKQLIERVVLVTHSMGGPYGLLFLNNMDQ-PWKDKFIKSMVTLAPWGGAAKTLRLYISGEQRSFPSSAWMMPSPLLWTIGDYAALFDDLEY-MRGLI-TPVTVHCLHGNKVKTPHQFSY-SVIGDGDGTVNSARGCPVFYKTHMKILANQEYIKDVVFS--
Bflo050527      PVVLIPGDGGSQLL-PYDCWVDNMKLLSNGVDIRVSSSYFTNIAEALYTRGVALRGAPYDFRMSPYR--RDVDFPMFKQLIERVVLVTHSMGGPYGLLFLNNMDQ-PWKDKFIKSMVTLAPWGGAAKTLRLYISGEQRSFPSSAWMMPSPLLWTIGDYAALFDDLEY-MRGLI-TPVTVHCLHGNKVCTPHQFSY-TVIGDGDGTVNSARGCPVFYKTHMKILANQEYIKDVVFS--
Btau030482      PVVLVPGDMGNQLL-PVDCWIDNVRLIQFGVDVRPSGSYLHTMVESLYERGKDVRGAPYDWRRAPNE--NGPYFLALRKMIE-VVLVAHSMGNMYMLYFLQHQPQ-DWKDKYIRAFVALGPWGGVPKTLRVLASGQQRSAVSTTWLLPYSYTWTLQDYRQFFQDIGF-MRGLV-VPVRLHCLYGTGVPTPESFDY-KIHGTGDGTVQSALHCEVSLQAHIAMLANTAYLKRVLLG--
Hsap050789      PVVLVPGDLGNQLL-PVDCWIDNIRLVQFGVDVRPSGSYFHTMVESLYTRGEDVRGAPYDWRRAPNE--NGPYFLALREMIE-VVLVAHSMGNMYTLYFLQRQPQ-AWKDKYIRAFVSLGPWGGVAKTLRVLASGQQRSAVSTSWLLPYNYTWTLRDYRKFFQDIGF-MRGLV-MPVQLHCLYGTGVPTPDSFYY-KICGDGDGTVKSALQCQVLLQEHIEMLANAAYLKRVLLG--
Xtro005491      -WYLVPGDLGNQLL-PVDCWIDNIRLVAPGVDIRPSGSYFYTLVQSLYTRDENVRGAPYDWRKAPNE--NSDYFVALRKLVE-VVLVAHSMGNLYTLYFLNQQTQ-DWKDKYIHSFVALGPWGGVSKTLHVLASGQQRSAVSTNWLLPYNNTWTIKDYRVFYEDIGF-MRGLI-NPVEVHCLYGTGVDTPDSFLY-TTVGGGDGTVESALQCKVSLVEHIAMLSNISYVKKVLFG--
Drer040885      PVVLIPGDLGNQLV-PVDCWIDNMRLLEPGVDIRPSGMYFFTIVQSLYTRNDDVRGAPYDWRKAPNE--NKEYFLRLQQMIE-VVLIAHSMGNMYTLYFLNHQPQ-AWKDRYIKAYVSLGPWAGVAKTLRVMATGQQRTAVSTTWLLPYAHTWTVQDYQRFFKDIDY-MRPLV-QPVPVHCLYGTGIPTPQGYNY-AVIGDGDGTVISAIQCAVEWLEHVAMLLNSDYIKKVLFS--
Btau030459      PVILVPGCLGNQLL-PLDCWIDNTRVVSNGVQIRSSAGYMHTLVQNLYVRDETVRAAPYDWRLEPSQ--QEEYYLKLAGLVE-VFLIGHSLGCLHLLYFLLRQPQ-TWKDRFIDGFISLGPWGGTIKPMLVLASGEQRMTTTSPWMLPARQTWTSRDMQRFFTDLHF-MWDLL-PAVEVYCLYGIGLPTPSTYIYVDVLEDGDDTVRSTELCPVHLLPHLNMVFSNEHINAILLGTY
Hsap050762      PVILVPGCLGNQLL-PLDCWIDNTRVVSNGVQIRSSAGYLHTLVQNLYVRDETVRAAPYDWRLEPGQ--QEEYYRKLAGLVE-VFLIGHSLGCLHLLYFLLRQPQ-AWKDRFIDGFISLGPWGGSIKPMLVLASGEQRITTTSPWMFPSRMAWTGRDFQRFFADLHF-MWDLL-PAVEVYCLYGVGLPTPRTYIYVGVLEDGDDTVRSTELCPVHLLPHLNMVFSNEHINAILLGAY
Drer040884      PLIIVPGNLGNRLM-PIDCWIDNIRIVSNGVDVRLNTGYFHTMVQHLYVRNETVRGAPYDWRIAPNE--QEEYFSRLKNLVE-VYLLGHSMGSNYILYFLNQQTQ-DWKDHYIKGFISLGPWGGAVKPLRVLASGEQRMTTTNPWMIPSEETWTNQDYMQFFKDINF-MWNLT-PAVEVYCLYGVGLPTPVTYIYIDILDDGDDTVRSMSLCAVHVTEHLDMVFNHTTVQRILEGTY
Dpul004896      PVVLVPGDGGSQIV-PIDCWVDNMKLTTNGVDIRPSGNYFATIAESIYERNVSLRGAPYDFRKAPNE--LQDFFVNMKALVEKIVFITHSMGSPMTLYFLNRQTQ-EWKNKYIKTWISLACWGGTIKALKVFAQGQQRTSPSLSWLMPSDKLWTIQDYQDFFLDIDF-MWPLV-TAVEIHCIFGTGVDTAERLVY-TIIGDGDGTVRSLAACPVYVQAHMAVLYDPDYIQRVVAIN-
Nvec016084      PVVIVPGTGGSQIL-PMDCWVDNMRLVHNGVETR--IAYFAPLVKAMYERGKNLRAAPYDFRYAPDS--QADYYIRLRQLIEQVTLLSHSLGCPYTLVFLNQQST-AWKDKYIKQWVALSVWGGTTQLVRLFASGEQRTCSSNNFMLPSRELWTVRDFEDYFRDVGY-VRNLTQHAVTLHCLHGSGVDTEESYTY-TIRGDGDGTVRSLRACDVVVKDHNGILSDAAYIKSIVIN--
Nvec024472      PILLVPGDGGSRLL-PEDCWSDDMRLVTSGVQIRPTGEYFAPLIDALYTKDKNLRAAPFDFRYAPDS--AGEFYAYFQALVEPVLVVSHSLGVPYTKYFLDRIHQ-EWKDKYLHAWVTIGAWGGAAKLFRIISSGGLRTYESTTFLLPSEKFWSLSNFEEFLDDLNF---GLVDHPVTLYCLYGTGVPTPRTFEF-KTNGDGDGTVKSLEGCPVVTRQHMAIIGDKDFIKGLVEG--
Atha017985      PLILVPGNGGNQLLSPFRCFSDRMMLYQNGVQTRPRTSYMEHLVKALYVNDQTILGAPYDFRYGLAA--ASQFLQDLKQLVEPVILLSHSLGGLFVLHFLNRTTP-SWRRKYIKHFVALAPWGGTISQMKTFASGHQRTSESNQWLLPSTKVFTAYEMDRFFADIGFPYKPLT-MTVPVTCIYGRGVDTPEVLMYE-IKGDGDGTVASLAALSLNTVEHTSILKDEEIMKQISIINY
Gmax011686      PLILIPGNGGNQLLAPFQCFAERMTLHFNGVETRPRTGYMAPLVDSLYADGETLFGAPYDFRYGLAA--GSKFLKDLKNLIEPVILLSHSLGGLFVLQLLNRNPP-SWRKKFIKHFIALSPWGGAIDEMYTFASGEQRSSESNLWLLPNPKIFSAHDMVDFLKDIGFPYEPLI-KAVPITCIMGTGVGTLETLFYE-ISGDGDGTVVSLLALYLKVVKHTSILKDEEIVGEITSINS
Vvin005127      PLILVPGSGGNQLVSPFQCFADRMTLYVNGVETRPHTAYMGALVKALYVDGKTLFGAPYDFRYGLAA--GSKFLEDLKDLIEPVILVSHSLGGLFVLQLLNRNPP-SWRQKFIKHFVALAPWGGAVQEVHNLASGQQRSSESNLWLIPSPK---------FLNDIGFPYQPLL-PAVPVTCIFGSGVKTAETLFYE-IVGDGDGTVVSLEALPLKTIRHISIFQDERIVKEISGINS
Slyc021076      PLILIPGAGGNQLLAPFKCFNQRMKLYYNGVETRPYTAYMEPLVKALYRDGANLFGAPYDFRYGLAA--GSKYLEDLKELIEPVILVSHSLGGLYVQQLLVRNPK-CWSQKYIKHFIALAPWGGTVMQMLTFASGEQRSSESNMWLLPSPKVFSAHDIAEFLKDIGFPYTPLVTSTVPITCVIGCGVKTPETLLYE-IVGDGDGTVISLLSFHLKVIKHTGILKDEKIVEEISFINS
Osat024711      PVILIPGAGGNQLVAPLRCFADRMTLFRNGVETRPNTGYMNVLASTLYEEGFDLFGAPYDFRYGLAG--GSAYLERLRKLVEPAILVAHSLGGLYALQMVARSPP-AWRAANVKRLVTLSPWGGSVQEMLTFASGEQRTAESNLWLLPAPRVFSAKNMTQFLRDIGFPYRPLV-PEVPVTCLVGTGVDTVESLVYEKVVGDGDGTVDSLVGPVVEVVEHSGILKDKQILRIIDAINL
Ppat002136      PVVIVPGTGGNQLFPPFTCFADRLSLDSNGVKTRPSTGYMIHLVNALYESGKSLYGAPYDFRF--AP--ALEYLKDLKDLIEPVVILAHSMGGLWTLFFLNQQSM-EWRNKYVSRFVSVAPWGGAVEQMMTFASGEQRRSESNLWLLPVRRCFTAGDMEQFLCDIGFPYKHLT-QPVPVTLIHGYGVPTAETLSYE-ITGDGDGTVCSLTAVELEVIAHMQILHDDVIVDAILNVTP
Ppat002137      PVVIVPGTGGNQLFPPFTCFADRLSLDSNGVKTRPSTGYMIHLVNALYESGKSLYGAPYDFRF--AP--ALEYLKDLKDLIEPVVILAHSMGGLWTLFFLNQQSM-EWRNKYVSRFVSVAPWGGAVEQMMTFASGEQRRSESNLWLLPVRRCFTAGDMEQFLCDIGFPYKHLT-QPVPVTLIHGYGVPTAETLSYE-ITGDGDGTVCSLTAVELEVIAHMQILHDDVIVDAILNVTP
Smoe000209      PVILVPGAGGNQLIPPFPCFAERIRLEHNGITTRPTSGYMNSLVAALYESQKTLFGAPYDFRY--AP--ALQFLQDLKNLVEPVTLISHSLGGLWVLHFLNLQSS-TWKKRFIHRFIAVSPWGGSVQEMRVFASGEQRSSESNLWLLPSPKVFTATDLEDFFHDIGYHYKGLL-AAVPVSLVFGVGVDTPETLVYK-MEGDGDGTICSLRWVQVKVVEHTTVLKDEEIVKQLGDVEG
Osat023863      PVVLVPGYGSNRLSEPAPCLAEKMSLVRNGVVTR--LVGWDPLVRQLHRDGGSLFAAPYDFRYAVAP--GERYFARLTRLIEPAVVVAHSFGCALTYQFLRARPL-AWRQRFVKHAVLLAALGGFAEGMDGLASGLARSQQSALWRLPTPMVFSANNITEFLDAIGFPYVPMW-PAVPVTSMYGVGVRTPETFVYE-VVGDGDGNMVSLMAAILKVVRHVGFFS-DKVVAEIQKAVS
Zmay021076      PVVLVPGYGSNQLRDASPCFADQMSLVRNGVATR--LIGWDRLVQQLYRDGETLHAAPYDFRYAVAP--GDRYFRDLGRLIQPAIVVAHSFGCALTYQLLLSRPL-PWRRRYVKHVVLLGALGGFAHGMRLLSAGMARTQQSALWRLPTPLVFSARNVSAFLEAIGFPYLPMW-PPVPVTSVVGFGVSTPETYVFE-VLGDGDGEIVSLAAVVLKVVRHDGFFSIDSTLAEISEAGE
Zmay043644      PVVVVPGYATNELEDAARCFAEQMATARNGVETRPDFSYMDKFVSRLYRDGENLFGAPYDFRYAVAP--GDAFFGRLRRLVEPVTIVAHSYGGTLAHQFLLRRPL-PWRRRFVRRFVPVAPWGGVVLGMLTIVAGEYRSLQSSLWPLPNPNAFTAHDMADFLDAIGLPYQPLF-PSVPVACVVGVGLDTPEMLAYM-MVGDGDGLVVSLLAVYFRMLKHTGLFVDDVIISAILRPN-
Osat001047      PVVLLPDTTCSQLDDPAPCVADQLRLVRNGVETRPANRCMGRLVEALYRDGENLFGAPYDFRQSPVA--FSRYRQRLRALVEPVVLVSHSEGGYFALEFLNRSPL-PWRRRHIKHFVMASGAGGFVRFMEVVASC-RRSVPSKFTPLPSPKVFTAHDMPAFLAAAGLLYEPMA-RAVPTTCINGIGVPTAEKLVYE-IVGDGDGLVASILALYYKSIKHAGVISDGRLISEILRESF
Zmay006666      PVVLLPGNTCSQLDDPAPCLADQLRVVRNGVETREADLCMGRLVEALYRDGETLFGAPYDFRQAPAA--FARFTRRLRALVEPVVIVSHSQGGYFALEFLNRSPL-PWRRRYVKHYVMASGAGGFLLPLRNLASV--LEAPDALVALPSPAVFTARDIPEFLAAIGVLYEPLQ-RAVPTTCINGVGQPTMEQLVYQ-VVGDGDGFLASIVALYYKSIKHAGVVSDARVVDEILWSPP
Osat014614      TVI----------EDPAPCYADQLRLVRNGVDTRPADVCMERLVEALYAEGENLFGAPYDFRYAPAA--FSDFTSRLRRLVEPVILVTHSLGGLFAMVFLDRTPL-PWRRRYIKHFVMLCGVGGSPLNMWPLASIGNRSFASMFSLLPSPAVYSADDMPEFLSAAGFLYRPVT-RAVPLTSINGVGVPTVDKLVFQ-VVGDGDGQIDTVLALYFKSILHKGVISDERVVSEILGANS
Osat027105      PIFLVPGASCSDLLVHDDCSLEQMTLVRNGVETRPVAQCLGKLRDWLYRDGDTMFGAPYDFRYAPPV--YSRYFSEFMALVEKAVILGHSYGGMVALEFVRSTPR-AWRDAHIERLVLVALQDGFVGSVMKFITGMWRSFESAMASFPSPAVFSACDMEDLLAALGFPFRPRM-EAVPMTCINAVGNKTPLQLVLV-AAGDGDGEIISMLAFRFKSVKHSTIAIYDRIIQEIIEVNQ
Zmay027730      PIFLVAGMSCSDLLSRDQCFEEQMSLVRNGVETRPLSLVPRKAESRTIPRRRHHVRSPYDFRYAPPS--YSRYFKELLELVEKAVILGHSFGGMVALEFIRNTPP-AWRREHIERLVLVALPGGFLEPVRNFASGMWRSFESAIVNFPSPAVFSAQDMERFLAAVGSPFRPKM-AAVPMTYISGVGNRTPLRLVFEAVAGDGDGKIISGLAFQFKSIKHSTIVTDDRVIQEIVEANN
Zmay028303      PIFLVAGVSCSDLLSRDQCFEEQMSLVRNGVETRPLDWCLGKLRAALYRDGDTMFGAPYDFRYAPPS--YSRYFKELMELVEKAVILGHSFGGMVALEFVRNTPP-AWRREHIERLVLVALPGGFLEPVRNFASGMWRSFESAIVNFPSPAVFSAHDMERFLAAVGSPFRPKM-AAVPMTYISGVGNRTPLRLVFEVAAGDGDGKIISVLAFQFKSIKHSTIVTDDRVIQEIVEANN
Zmay028306      PIFLVAGVSCSDLLSRDQCFEEQMSLVRNGVETRPLDWCLGKLRAALYRDGDTMFGAPYDFRYAPPS--YSRYFKELMELVEKAVILGHSFGGMVALEFVRNTPP-AWRREHIERLVLVALPGGFLEPVRNFASGMWRSFESAIVNFPSPAVFSAHDMERFLAAVGSPFRPKM-AAVPMTYISGVGNRTPLRLVFEVAAGDGDGKIISVLAFQFKSIKHSTIVTDDRVIQEIVEANN
Zmay028307      -------TACS------------LSVV---------DWCLGKLRAALYRDGDTMFGAPYDFRYAPPS--YSRYFKELMELVEKAVILGHSFGGMVALEFVRNTPP-AWRREHIERLVLVALPGGFLEPVRNFASGMWRSFESAIVNFPSPAVFSAHDMERFLAAVGSPFRPKM-AAVPMTYISGVGNRTPLRLVFEVAAGDGDGKIISVLAFQFKSIKHSTIVTDDRVIQEIVEANN
Zmay028325      PIFLVAGMSCSDLLSRDQCFEEQMSLVRNGVETRPLDWCLGKLRAALYRDGDTMFGAPYDFRYAPPS--YSRYFKELMELVEKAVILGHSFGGMVALEFVRNTPP-AWRSEHIERLVLVALPGGFLEPVRNFASGMWRSFESAIVNFPSPAVFSAQDMERFLAAVGSPFRPKM-AAVPMTYISGVGNRTPLRLVFEAVAGDGDGKIISGLAFQFKSIKHSTIVTDDRVIQEIVEANN
Zmay028452      -------MSCSDLLSRDQCFEEQMSLVRNGVETRPLDWCLGKLRAALYRDGDTMFGAPYDFRYAPPS--YSRYFKELMELVEKAVILGHSFGGMVALEFVRNTPP-AWRREHIERLVLVALPGGFLEPVRNFASGMWRSFESAIVNFPSPAVFSAQDMERFLAAVGSPFRPKM-AAVPMTYISGVGNRTPLRLVFEAVAGDGDGKIISVLAFQFKSIKHSTIVTDDRVIQEIVEANN
Osat028409      PIVVLPGVACSDLSTHRECFLEQMSLIRNGVETRPFPWCLTPLIRALYRDGDNMHGAPYDFRHVPPV--YSRYYEEFMELVEKVIILGHSHGGCVALEFVRNTPL-AWRKEYIKHLFLVTLSAGLLDPVENLATGMWRSFETSIANLPSPAVFSAYDMEDLLAAVGFPFRVRM-EAVPLTYINGVGKRTPRQLVYE-KVGDGDGIVVTMLAFQFKSIKHMGILMDERVMQEILEVNQ
Csub007773      ------------M--------------RNGVEIRPSTPVYKSLTEGLYKERVDLFGAPYDFRLAADGLEQIGFFQNLTQLVEPATIVAHSLGCLVSLSFLTGKPA-GWLTKHVSSLVAISPWAGSVTALKGSISGVQSTAPSGPWLFPSPDQWTAKDALQLLKDLEL--QPVVYPLFKIHCMYGLGKDTDEGYMYKKIFGEGDGTVRSLEACNVTLKSHTGILADKRLLSEVARIAT
Ngad003345      PVVVLNGLGGAGL----RCLMEFLTPVDSGVEVKPSIHGFINMM---YGPGLDLFAAPYDWRYSPDVLKEQGYFRDLRALVERVHLMGHSLGGVVALAFLNEMP--EWKRRYIKSYLPVGPFAGTVVNVMGACSGDLRDFEAGPWLFPQPSLWTAHDYERLLTDLGL---PLYLVPIDVHVIHSQGNPTIASLVYPVLIGPGDGTVRSLMRPTHHVLEHMDICNFRRVLTDILGNHV
Noce001468      PVIVLNGLGGAGL----RCLMDFITPISNGVAVKPSIRGFVKMI---YGPGLDLFAAPYDWRYTPDVLKEQGYFRDLQALVERVHLMGHSLGGVVALAFLNDVP--EWKQIYIKSYLPVGPFGGTVVNVMGSCSGDLRDFEAGPWLFPRPSLWSAHDYERLLRDLGL---PLYLIPIDVHVIHSTGNPTIASLIYPFHVGPGDGTVRSLLRPTHHVIEHMDICNFRRVLTDILGNHV
Aano002428      PIFLIPSLCGSRL-----CWCECLRLWADG--LG--------LV---YDP-TSLHAVPYDFRVAPETLERDGYFSRLKASVERAVLYGHSMGTRVAAYFFAWLGRREWIDVHVGMYVANGPLLGAPEIVSSMVSGMVRELSATYDGLPLRRLWDAANRAAVFDETPVVWEHFLATAVACYCEYGAAWPTVCAYAYDDVTMCGDEAV------NVSIQAHDIAVERRRYLAEVLNGNE
Ehux012922      PVILVPGVMGSRLVLGGRSWVKSL---VEGVKVA--AKVFWDMIVALYRAGSNLFGVPYDWRLAPTE------CADLATVLHKALLAAHSLGNLQLVHCLNRVFSA--TLAKVKALVAIAPFGGSPQVARVLFSGFARQMPAAYMLLPSERVFTAADMGALLRKIEA---SLRWEAVPVVCVIGAGVPTHVSFGY----EDGDTTVRSAQSVTVSTHAHERLRRV-LHWRAVLTFVA
Crei018509      PVLYLAPLTGTGL-----CYADNLRLEVSGVEVRPGLGPWGAVASRLWPA-ELLQVHPYDWRLNPSAWRPGGDFARLKDTIERVVLYGVSLGGSYAAAFLDTRAAGAWKAAHVERLVTNSVWEGTAHSVWDLLSGLVRGLPALTWTFPAPGVNTASQLGQALRDAGGFWEPDMPAAVTVYCFYSYGLTAPVQLSFPAVLGNGDVTAESLA-A-VHAVSHAQLTSVPAALDDIVAAVA
Vcar002257      -VFYIPPLTGTEL-----CFADNMRLVVSGVEVRPR-GPWSSVVRELWTD-ELLYTHAYDWRLSPPEWSAGGSFQQLHRDITRVVLLGLSLGASYAVSFLTSPL--TWREKHIGRLVTMSVWTGTPRATWDVLSGLLRGLPALTWAFPSPP--GPAQLGQALGDAGAFWEPYTTSPVPTHCFYSYGLRCAVHVTYPAVRDDGDVTVASLA-A-VRSYSHGMLTSVPEALHDIVEAIA
Cvar005889      PVIFIPPLTGVQL-----CWADNLRRA-DGVAVKPGFAPLAAALEQLGTD-ML--AHLYDWRLPPGEWVPGGYFDALQRQIEPAVAISLSMGAPYLALFLRRH---AWQARHIAGHIAISVWGGCLDAPLTTVAGLLRALPVLPWLAPAPAVFTAQSLGAWLR----VWEQYMSAPHTLYCLYSTGIETTTGVTVYKQQSDGDGVVRSLQ-ASVHIRRHAALLRDAQAFADIVEAVL
Pber000295      SVYLIPGLGGSTLSIRSYCLFDTLKLDRNGVIINKNTRYYGILADKFYIDGKDILSAPYDWRFPLSQ----QKYNVLKSHIEKVNLIGHSLGGLFINYFLSQF---EWKKKHINIVIHINPFAGSIKAIRALLYNISHNMGSPLDLLPY--YYTLSNWYELLSNDMR-YEYTDSVDIPTYCLYSTKKKNTEYMLFI-IYGIGDGTIESLEACVKEAKHHIGILKND-IIDK----NT
Pcha000496      SVYLIPGLGGSTLSLKSYCLFDTLKLDVNGVIINRNTRYYGIIADKFYVDGKDILSAPYDWRFPLSQ----QKYHVLKSHIEKVNLVGHSLGGLFINYFLSQF---EWKKKHINIVMHISPFAGSIKAIRALLYTIAHSIGSIFDLLPY--YYTLSNWHELLNDDLR-YEYTDSVDIPTYCLYSTRKKTTEYMLFI-IYGIGDETIESLEACVKETKHHLGILKNS-IIDQ----NT
Pfal005215      TTYLLPGLGGSTLSIQSYCTFDTIRLKYNGVFIDNNTKYFNVVGQYFYVDGESIIGAPYDWRYPLSQ----QNYKILKEHIEKVNLIGHSLGGLYLNFFLSRV---KWKQKHLSKIIFISPFKGSVKTIRALIQSLGNSLGSLFDILPY--YYTLKNWHELLDDKLK-YEYRENKDVPIYCLYSTNKKETEYLLYT-IYGTGDGTVESLQACTVLTHHHVGILYTN-IVES------
Pkno002094      TTFLLPGVGGSTLSITSYCTFDTLRLVSNGVNITNNTKYYNTIASHFYVDGESIIGAPYDWRYPLYQ----QDYNLFKDTIEKVNLVGHSLGGLFINYFLVHI---DWKQKYLNSVLYMSPFKGTVKTIRALLHGIGNSVGSLYDLIPY--YYTLSDWHVLLKDDLM-YNYRDSMDIPIYCVYSTKNKSTEYLLFI-VYGIGDGTVESLEACAKQKKHHIGILHSA-TVEG----ST
Pviv003869      TTILLPGVGGSTLSITSYCTFDTLRLLMNGVNITNNTKYYHTIAAQFYVDGESIIGAPYDWRYPLYQ----QDYNLFKKTIEKVNLVGHSLGGLFINYFLVHI---KWKQKYLNSILYMSPFKGTMKTIRALLHGIGNSVGSLYDLIPY--YYTLSDWHVLLKGDLM-YNYRESMDVPIYCVYSAKNKSTDYLLFI-IYGIGDGTVESLESCAVEKKYHIGILHSTDSVQGKMKMSP
Eten005018      PIFMVPGIAGSGLPPRSLCWMDMMQPISSGVVVE--TAYFHTMLRTFYVEGSSLIGIPYDWRLPPWQMD----FDRLKSQIEKADLLVHSLGSIVCNYFLNKVVDKRWKDKYINSYTLVAPATGSFKAIKAILTGVLRSLGSIYALLPDIDAFAVKEATEDLNEVVY---TAR---VPTRCIWSVFPSTDVGYIY----DVGDDTVRSLSVCEVKTFKHMFIFGDGSYIQV------
Tgon003310      ALFVIPGIAGSGL--ATKCWIDMMKMVTGGVRVE--SAYMHVMLRTLYSQFVTLRGVPYDWRLPPWQLD----YAQLKTDIEKVDLIAHSLGSIILCYFLNRIVDQAWKDKYIGSMTIVAATGGSFKAIKSLLSGLLRTMGSIFALLPDPARWEALAQEQRLEEDVY---TAQ---VPVRCIWSKQPTTDVAYYY----DYGDNTVASLSLCQTKVFDHMFLFADRNFIFD------
Ngru006558      PIILVGGLGGSAL---FDCFVNDMSL-----ILKSKFYYMKPIADFLYQVGKSLRGFTYDWRLSVREW-VGGDFFILKKLIEKVSLLGHSMGAPFLQYFLANFVNQAWKDQYIYNYIPVAPFDGSPFSLILFALGIVREFPSVLFMSPNKFPYELSDIENFFSNAQV---HEYYNAVTTHCIYGYGIPTVTHIEYNTVNEDGDGTVYSMQ-IQVHVHRHGSIMNEERVFRTILNILQ
Ngru008438      -----------------------MSV-----ELKSKWYYMKPLADYLYEIGKSLRGFTYDWRVGVRER-LGGDYFKLQKLVEKVSLLGHSMGGPFLQYFLANFVSQDWKDRYIYKYIPVAPFDGTSFSLILYVTGLLRQYPSILFMTPTQFPYDLSDIEKFLTDAQV---HEYLNAVTTHCMYGYGTPTATRVRYTVVNEDGDGTVYSLE-LPVHVHRHSDIINSEQFQKILLEILS
Ngru008443      PLILLGGFGGSAL---VECTVHDLTL-----DLRNQAVYMELLTSYLYIGGKTLRAMTYDWRTGPIEWKTGGDYDILQKLVEQVSLLGHSLGAPFTQLFLATHVSKEWKQKFIKQFISVSSYDGEIQSPILHMTGMVRTFGSPSYMYPLKTPFTVESYGQFMKDASM---QESFAAVPTQCIYGSNNWTPTQYSYQASRERGDDTLYCLE-MKIETTVHIGIMMEERFFIKLLEIL-
Ehux017603      PVVLVP---GQTLAAACHSSHAQLGLTTKHVQVR--IDVYGNLTQRLFVRDVDILPMGYDWRLSVADWEQEAFPRFFRT-ISPVVLTGVSMAAPFTHAFLKWANAK-WVQKNVHAFVPVAPFNGAVNALSALMGGLLREFPSLYWMSPGVDPWALS------------------EDVPTHCIYSHNVRTFSHLTFASVEGDGDGTVESLSVCTVKVYKHDVIVGVATILDEVVALNE
Smin013356      PLILVPGLTGSGL----DCLLTRLTLTSNNVELRS-------ILNTLYKLGKDVFIAPYDWRLAGDAH-VGGYYPELQLLIEQAVVLSHSLGCPTILHFFHKFVSDDWKSQYIHGWVALSPWMGGSNLLQSYLGGVQVNASSGVWMSPHPKAFDVKEVVQILGKSTW---KLQSTPIKLHNWYSTGIKT------AKTVGDGDGLVLSLK-QGTSTRVHFGILKDPRMLKALAEYLG
Tvag000985      PIVLIPGAMRSRL----NCFFDYFALDHSNVSIKG---YLNKFIDRLYVEKQNLFAAPYDWRLGVAHL--GEYFDNLRKLVEKVHLFSHSLGGWVIYVFLTEKTTPEWRQKYIDAVTLSASWSGSGTALSGFVRHFIDSLGMYHIHLPSSFYYKGKDVIKYIKS--V---EANHKPVPTNIAYNSGIKQTMGYD-GKSIMEGDGLVKGLDWV-LRCHNHQLLPRSKEATDVYLDMIF
Tvag002660      --------MGSIL----NCLGDWLSMKTNGVQMDP---YYKKYIDYLYIVGKDLFGAPFDWRRGIMLG--NTYFTQLKQLIEKVSLVGHSLGGFLIQHFLTNITTAEWRSKYIESANLVASFGGSGTIIENIWNGMSSSFGSMYDQLPNFNLFAARDLPQLFKKYGK---ELHPKPVPTGITYNDKISTPIGYN-KQYIADGDALIEGPNYA-LICQNHIMMILDDEYIDRVLKYSM
Tvag018634      PIILVPGTMGSNL----NCLGDWLTMRVDNCKIDP---YMHEYIKYLYTVGQDLFGAPFDWRRGLVLG--QDHYDKMTKLVEKVVLVGHSLGGYFVHYFLTNKTTADWRAKYIESALLVASFGGAGTVVEQLWNGLASSIGALYVHLPNINAFTAKDAFEALKANGK---ALHLKPVPTFLVYNDRFDTTSGWD-GEKLTDGDSVVFGAKYV-LLCHNHILMVAKEEYIDLVLQHAL
Tvag002152      PVILLPGLISSVL----YCLLDSVRLEKQYVNLSP---YYKVLVDRLYSERVDLFGAPFDWRFGLNLP--QDFYNQFTALVEKVTLIGHSMGGFFINHYLGRLMPKEWTEKYIESAIFVAAFGGSGIAFETQVTHTVCSIQGIHIHMPNHVIFVAREMTDFLINQGY---NKMPPQVPSAVIYNSGLPTIQGFDFREMVGGGDMMVEGPEYA---CLDHLTIIYNKDVLEFIV----
Tvag019906      PVILFPGLGGSPL----NCLLDYLRMEIEYIRIKP---YYKILADRFYKDQYDIFGAPYDWRYGANQK--MEYFENLIKFIEKVVLLGHSMGCFLVNNLLTILKDKSWVQEHIDSVIYIASFGGSVTSFDTIRTKTLSTNQGISIHMPNFAIFKAHELPDYLVNHGK---NEIPKQVPVAVIYNSGLYTLQSVDLN---GPGDLIVEGPKYI---CYDHLTMLYSSTLHDLIF----
Tvag020759      -----------------DCLCKLLTPRRNNISIYE---SMAGIIDILYTLKKDLFVAPYDWRISPAFS--EDFHQDLKILIEKVTLFGFSLGGFNSQQFLSKRVNQAWKDQFIEQLILLASFVGTTSNLLYFWTRLVEGWPCIHSHNPNLIVFTSEKVFEFASKFNL---KKSPEEVKTTLLFNSGLDTTEILDFP-----GDTRIHGMEWV-IKCFDHQALINNPRVVDYVCNITN
Tvag019604      PVILLPGIYGSNL----NCLFELLAAHGNGLSVEE---SFGPLIDYFYTIKKNLFGVPYDWRLALDPL-RETFFPQLKQLIENVVVLGYSCGGLMLHNFFTTYVDQAWKDKYIHKVIMLAAFAGSSETLDVVWNQNIPKIPVISGLMPNHVVFKAPQVQDWFIKQGK---RKNPESVPLYMIYNSGNEATYQMKFP-----GDGTVKGPEFAPIICHDHAPLSTNEYIHQLIYNVAN
Tvag029392      PIVIIPPLYGSNL----NCLFQLLTVYMSNTTISE---SFKSLIQHFYVVRRDIFAAPFDWRLAVAGL--DLFWPNLKNLVEKVTIFGYSCGGFTLQQFLAEHVDQEWKDKYLDRAIFLASFGGAGASLPSIYTKMIESMPVVHQHFPNWEIFYARDVPQFLIDQGK---MKAPRSLPTYIIYNSAVPTDFNLKFPIVETGGDGTVAGPEYAPVKCLDHQPLAANPFVHDIIYHLHT
Imul005007      PIIFLPGILGTQLSLSEKCFGNLINLSENGFYITNISGGYSRLVYTLYQSGLTFQAIPFDFRLTVQQSE----QVIIPKAIDKSVILGYSLSTLHVVESMTSMPQQ--KDEKVKTVLLIAPLMGADKTLMNLLGGFVQACASSLDALPRNVAWTQKDIDEIISKYSI-YKKGI---VPIAIIYGSYLEVEKQLIYDKINVQGDGTVFSSIIPPIKFIEHSCLNTDKKLIADAIKTNE
Tthe001638      PLTIMPGILGTSLQLKDKCFGDLMSLNQDGVFVTDDLNGFHNLIDALYQSGLSFQALPYDFRQSVAENE----KRLIKSAINKSVLIAHSLGSLHTLDALTSFEQS--KDQKVKQFIAIGPFIGAPKSFINIIGGFAYSSSSTYDLLPKNTPWNNEDLISILNNFTL-YNEGL---VPTAIIFGGILETTISLNYESQSTIGDGTVYSAITPPVKLIEHSCFINDKGTIFEAIQTNE
Ptet007648      PVILVPGLAGTSLQTSAHCFGNLMELKKEGLKVTDDYKGFLNIGDLLYVSGLLFQAIPYDYRKGIQQSE----KQLIRQSISKAIILTHSLGSLHTLNVLGEMTKQ--KQDSIATIMTMGPYLGSSKAIRAHLGGAINSASSQVDIYPKLTPWTAQDIQELLDNYTI-YYNAL---VPFIVLYGGFAQTEYQFKYNHTSAIGDQTVSSALTPPIKVIQHSCLINDKDLVSQLVRNNQ
Ptet008015      PVILVPGIIATILMTNKKCFGDFIELYKEGISITTDTKGYHTFSDTLYIPGLTMQAAPYDFRKSIVASE----QKYIKKSIETTYIFGHSLGSLHATEAIYNMTPE--K-QKVAGIVTMAPLLGATKTFKPQVGGMSRTSSSVVDLYPKDTTWTEESMIEALSE-NIEYVVKA---VPMVVIYAANQLTPAQFEYDHIQAYGDATVSSAMTPPTKLVEHGCIISDAQFASQVLTTNW
Ptet029716      PAILVPGLIGTALMTNKKCFGDFIELYRDGIEITTDPKGYHVFSDTLYIPGLTMQAAPYDFRKSIAASE----QQYIKKSVEKTYIFGHSLGSLHSTEAVYSMTQA--QKDKVAGIVTIAPLLGATKTFKPQVGGMARTSASIVDLYPKDTPWTEESTKEAINDTIADYVEKA---VPMVIVYAAHEMTPFQFEYDHITAIGDSTVSSAMTPPTKLVEHACMIQDTEFAADVLKTHW
Ptet030098      PAVLVPGLIGTALMTSKKCFGDFVELYRDGIEITTDPKGYHVFSDTLYIPGLTMQAAPYDFRKSIAASE----QQYIKKSVEKTYIFGHSLGSLHSTEAVYSMTQA--QKDKVAGIVTIAPLLGATKTFKPQVGG----------IYHKDTPWTTESTKQAITDTIT---EKA---VPMIVVYAAHEMTPFQFEYDHITAIGDSTVSSSMTPPTKLVEHACMIQDTEFAADVLTPNW
Atha010794      PVLLVPGIAGSIL--FGHEFRTKMWSRTIKTSIVPDVYYFHEMIVEMFEEGKTLFGFGYDFRQSNRLQE----LDQFAKKLEKINVISHSMGGLLVKCFMGLHSDI--FEKYVQNWIAIAPFRGAPGYITSTLNGLLIECPSIYELMCCPYLW---VFTKSLSNNTAEWAQVL---VKFYNIYGTNLETPHSVCYTNLRVDGDGTVESAMADRVGVPGHRGILNDHRMLKKWLNVGE
Vvin007174      PVLLVPGIAGSIL--IGYKFRTKLWSRTVKTHIVPEVYYFHDMIVEMFQEGKTLFGFGYDFRQSNRFQE----LERFAAKLEKINIISHSMGGLLVKCFMSLHTDI--FEKYVQNWIAIAPFQGAPGYISSTFNGLLIECPSIYELMACPDIW---IFKEALSSNTVQWAKIL---VKFYNIYGMNLKTPHSVCYEQLKVDGDGTVESAMADRIGVPGHRGILAEPRILKHWLKAGD
Gmax015821      PVLLVPGVGGSML--LNYTLKTKLWSRTENSTIIPDVYYFHDMIVEMFEEGKTLFGFGYDFRQSNRLKE----MDRLAAKLEKINIITHSMGGLLVKCFMCLQSDI--FEKYVKNWVAICPFQGAPGTIYSTFNGLLIECPSIYELMGCPNLW---VLKQALLNNTVKWAEIL---VKFYNIYGTSLDTPHSVCFQQLCVDGDGTVESAKADRVGVPGHQRILREPRLLKHWLKAGE
Gmax044622      PVLLVPGVGGSML--LNYTLKTKLWSRTENSRIMPDVYYFHDMIVEMFEEGKTLFGFGYDFRQSNRLQE----MDRLAAKLEKINIITHSMGGLLVKCFMCLQSDI--FEKYVKNWVAICPFQGAPGTINSTFNGLLIECPSIYELMGCPNLW---VLEQALVNNIVKWAEIL---VKFYNIYGTSLETPHSVCFQQLRVDGDGTVESAKADRVGVPGHQRILREPRLLKHWLKAGE
Slyc010763      PVLLVPGVAGSIL--LGHEFCDKLWCRTTDTSIEPDVYYYHDMIVEMYQEGKTLFGFGYDFRQSNRLQE----MECFAQKLEKINIISHSMGGLLVKCFMALHSDI--FEKYVKNWIAIAPFQGAPGYITSSLNGLLIECPSIYELMGCPDIW---VYELALANNKVKWAEIL---VKFYNIYGTNYETPHSVCYQQLPVDGDGTVESAKADRVGVPGHRGIVCDRRVIKHWLRA-D
Osat007282      PVLLVPGIGGSIL--LAHEFRAHLWSKTVKTNIVPDVCYYHDMIVQMYQEGKTLFGFGYDFRQSNRLSE----LDRFSRKLEKINLITHSMGGLLVKCFMSLHSDV--FEKYIKSWIAIAPFQGAPGYITTSLNGLLLECPSIYELLANSTIW---MIREALSKHEIRWADVL---VKFYNIYGTDYDTAHTVRYSDLLVDGDGSVESAKADRVGVAAHRGIVCDRRIIQHWLHAGE
Zmay023329      ------------------------------------------MIVEMYQEGKTLFGFGYDFRQSNRLSE----LDRFSKKLEKINLITHSMGGLLVKCFISLHSDT--FEKYVKSWIAIAPFQGAPGYITTSLNGLLLECPSIYELLANPNIW---MIKEALSSNEINWADLL---VKFYNIYGIDYDTPHTVCYSSLLVDGDGSVESAKADRVGVAAHRGIVCSRRIVQHWLHAGE
Ppat001144      PVLLVPGIGGSIL--FEHEFRFKLFSSTHDITIEPDVYYFHDLIEQLYKEGKTLFGFGYDFRQSNRLGE----MDRMKLKLEKVDIITHSMGGLLVKCFLALHPQV--FQKYANSWIAITPFEGAPGFIMDCLTGLLIECPSVYELLASPDLW---VMMAALEENKLKWARIM---VKFYNLYGTSHDTPHHVSYTEILVDGDGTVESAMADRVGIPAHRGILLDEHIIKHWLEVGG
Ppat001552      PVLLVPGIGGSIL--FEYEFRSKLFSFTHNITIEPDVYYFHDLIEQLYEEGKTLFGFGYDFRQSNRLGE----MDRLKAKLEKVDIITHSMGGIVLKSFLALHPEV--FERYVNSWIAVTPFQGAPGFIMDCLTGLLIECPSVYELIASPHLW---VMIAALKDNKLKWARIL---VKFYNLYGTSFETPYHACYTEILVDGDGTVESAMADRVGIPGHRSILRDQHIMKHWLKVGG
Ppat025472      PVLLVPGIGGSIL--FAHEFRAKLFSLTNNTTIEPAVYYFHDLIKQLYQEGTTLFGFGYDFRQSNRLAE----MDKFKAKLEKADIISHSMGGVFVKCFLALHHDF--FEQHVNSWIAIAPFQGAPGFIMDCLTGLLIECPSVYEMMASEDLW---VMSAALRGNTMKWARIL---CKFYNIVGTSNDTPFHTCYTDILVDGDGTVESSMGDRIGIPGHRGILKDERILKHFLKVGE
Smoe016540      PVLLVPGIGGSIL--FAAEFREKLYSKTVKIRIEPDVYYFHDLIEKMYE---QVFGFGYDFRQSNRLPE----MDAFRKKIEKVKIVSHSMGGLLVKCFLALNHEF--FEKHVDTWIAITPWQGAPGFVTDCLTGLLIECPSLYELMSPPDVW---VMADALKDNTLEWSELL---VLFYNIYGTSQDTPFDVCYSHILVDGDGTVESAKADRVGIPGHRGILLEERVVKHWLKAGE
Smoe017781      PLLLVPGIGGSIL--FFHEFKKKLWSRTLKSHIEPAVYNFHDLIEQLYKAGTTLFGYGYDFRQSNRLPE----VDGLLRRLEKVNIISHSMGGLLVRSLLALHSAS--FERLVNSWTTIAPFQGAPAFVTDCLTGLLVECPSVYEMMASLTVW---VMEAALKENTLEWACLW---FKFYNIYGTSCKTPFDVCYKEILVDGDGTVESSKADRHGVPGHRGLLRSNLLLK-------
Atha013736      PVLLVSGIGGSIL--FLLAFKQSLWSLTENIEVLPSVYHFHDMIEMLYKKGTTLFGYGYDFRQSNRIDL----ILGLKKKLEKVTIISHSMGGLMVSCFMYLHPEA--FSKYVNKWITIAPFQGAPGCINDSITGLLVECPSIYEMMANPDVW---LFNDALKNNELDWAEIL---VSFYNIYGVSLNTPFDVCYSEICVDGDGTVESAAAASVGVSGHRGLLRDEELIQQWLGV-E
Gmax041773      PVLLVSGMGGSIV--LLVEFRNKIWSLTEKSEIVPSVYHFHDMIDMLYNKGTTLFGYGYDFRQSNRIGK----MEGLKSKLEKVNLISHSMGGIMISCFMSLYREV--FTKYVNKWICLAPFQGAPGCINDSLTGLLVECPSIYEMLANPYVW---LFEEALRDNEVDWAQLI---VCFYNIYGTSLDTPFDVCYSEICVDGDGTVESAKGDRVGVAAHRGILRDEQHIQKWLGVEP
Vvin012200      PVLLISGIGGSIL--FLLEFKKKLWSITEDSEILPSVYYFHDMINMLYKKGITLFGYGYDFRQSNRIDK----MEGLKIKLQKVNIISHSMGGLLVSCFMSLYNDV--FSKYVNKWICIGPFQGAPGCINGSLTGLLVESPSIYEMMANPEVW---LFEEALRDNEVQWAQVL---VSFYNIYGTCFDTPFDVCYSDLCVDGDETVESAKADRVGVAAHRDLLRDKHLIQKWLGV--
Osat032406      AVVLVSGMGGSVL--LRADFRKYLWSLVEDVEIVPSVYHFHDMIDMLYKKGTTLFGYGYDFRQSNRIDK----MVGLRAKLEKVNIISHSMGGLLVSCFMSMNRDI--FAKYVNKWICIAPFQGAPGCINDSLTGLLVECPSIYEMLPNPHVW---LFQEALRNNELKWARIL---VSFYNIYGTSYDTPYDVCYSEVCVDGDGTVESTMADRVGIEAHRGLLCDEELLKKWLGVKE
Slyc020261      PVLLVSGIAGSIL--LLHEFKKKLWSITESTEIVPSVYHFHDMIDMLYKKGTTLFGFGYDFRQSNRIDK----MNDLKEKLAKVDIISHSMGGLLIKCFISLYSDV--FSKYVNKWITVAPFQGAPGCIHDSLTGLLIECPSIYEMLPNPDVW---LFEEALKCNELDWAKIL---IPLYNIYGTSFDTPLDVSYTNVCVDGDGTVESAMADRVGVQAHRGLLRDEELIKKWLGVSD
Cvar000436      PLLLVPGVCGTQL--RGDAAYQKLWGKVEGFEVCPDVNYFLPLINFLYSPGIDLFGAGYDYRQSCRTSA----T--LLGRLQRVDLVTHSMGGLVVRSLLVDFPAE--FEALVGRWVAIGPFGGAPGYAVDGLTG--CQSPAVYELLPPLDLWDALLLARLLKDNTVALGDSW---CTFFNIIGTGLSTPYDVQYDAVPVDGDGTVESATAHTAAVKGHRDLVNMQ-----------
Gthe022743      ---------SSGV--------------FEGMKLEPSVAYFDAMIQELWIHGISLFGVPWDWRQSMCW------LDRLEDALRKVALVSHSMGALVVKCFMARRP--EFFQEAVETWISIAPHQGSAKIFMEFLQGAAKSLEAVYELLPQENEWTTGPIRNSLVDHKMCWE---VEHLRFYNIYGTNQATPNGLEFSNLKTDGDGTVESAS--GLNASKHMSILMKSDTLDFVLQALY
Gint004226      PIILIPGVGGSKLGKKFYLW----GRPYTYAETRKN-KYFVTIIGRLYQPNKNLFGFSYDWRQPLYA---ECIKGELHKLIIPVNIIAHSLGGLVGRTYCQ-----DWMT-HIRRFITIAPFDGSSSMTLNSFNGLLFQTPSVYQLLMKNITWSVFFTSVSLQDHSADAAAPNAPSTRFISINGGNVPTPIHTIYDELQGRGDGTVSG-ALSRVVIPDHGGLLHDEYLIYMGLGLPL
Gint005725      PIILIPGLCSTKL--------------NDGYQIEPK--YFTTLKNRLYQVDVDLFCHSYDWRQPLSS---DAVLGSLRRLILHVILIGHSHGALLVRLYMQLYD--DW-HQHIFRFIAIGPFIKASSSVPVFLSGVLRIWSSVDTLLPRYTLWTESELISSLYRLDKPWSSLM---LEIYIIFGSGCKTPLHVVYTQIPSDGDGTVLS----RVIVKNHFMLIHDKSLIEEVLF---
Anig001290      PTFTVPGVSQSRMHVRAQTLKPASKLASDGARLRPTDWGYKPLTEAMYRGGLNLRKVDYDWRLSPHL------AKRLVKFLE--YVIAHSLGGLITRHA---------VNQRPDLF----LYAGVPQHCVNIL-GVLTTFRTSFALLPEDGAWTANSSETTGKSAPVTYLRFKSQNF---VLYGKSVPTVYGARVDDLAAAGDGVC------GYRIIKHVGLLGDLALVRG------
Ntet003853      PQVLSPAISAARLSHKESTWPSVPHLS--GVRLRPSSTSFTRILETLYRGGLNIRKVNYDWRLSPHR------SKKLNEFIE--WVIAHSLGGLITRHA---------VNQRPELY----VYAGVPNRCINIL-GVLKSFRSSFIFLPEDGDWTASPSNTVFKDRTLRYLQFRHRNL---VIYAKDIPTVYAARVDDLMASGDGVV------GYELVKHVSMLGDLAVVRGAVEALG
Scer005010      PIAIIPGIDNSRL--------------VDGLKTQ--------LIKRL-----------YDWRLSLDI------AKHLTTKLE--YIIAHSMGGLVAHKVLQD------CTHLIRGIIYVG----SPSQCPNIL-GFMR----SFYFLPLDGVWSALSLKATLNATTKSYENYLPNKL---MVYGNKVPTVRGAKVEDFYGPGDGVVRGFPVVKIASSSHVSLMTDLSIVDS------
Fcyl022150      -------MKGSHLSLPLNSLFEFDSDSQDGVDVE------------------------YDWRRNLFE------TDEFYEYCEKIQIVAHSLGGLIAYGA---------MKLYPQKFVLVGPFGT----------GFLPTFSSHWSFFPTSALF---KNNQILDQNTIRWRPLLVKKI---IVCSTTVPTVNQILRDYCRVPGDGRVVDITSLQ-----HDQLLVYQVNVNE------
Fcyl022819      PLIFL-GMKGSHLSLPLNSLIDSDDKEQDGVDVEP---FYGHFLEDINSDDDDITKIKYDWRRNLFE------TDEFYHYCEKIQIVAHSLGGLIAYGA---------MKLYPKKFVLVGPFGT----------GFLPTFSSHWSFFPTSALF---KNNQILEKKTLRWRPLLVEKI---IVCSTTVPTVNQILRDYCRVPGDGRVVDITSLQ-----NDQLLVYQKNVNE------
Tpse005573      PLIFVPGMKGTHLSLPLDSVLD-----QHGVDIEP---FYGHLLREMFIEFSNVTNSAYDWRRSLPE------CSDLHEFCEPVQVVAHSLGGLMTFAA---------MKSHPEKYVVVGPFET------SVLSGFTPTMSSHWSFFPISRRF-----DNRLSDEQREWREYL---F---VAFATKIPTVNQILRMLNEVPGDGRVFSLSSAQTKLKKRVNLVSRARNIRKLAKRAL

((((((Pber000295:0.085307,Pcha000496:0.041757)100:0.149643,(Pfal005215:0.260602,(Pkno002094:0.015499,Pviv003869:0.099283)100:0.207616)97:0.157808)100:0.782495,(Eten005018:0.277415,Tgon003310:0.431156)100:0.5592)81:0.276031,((Tvag000985:0.827061,(Tvag002660:0.314815,Tvag018634:0.377022)100:0.318725)94:0.157732,((Tvag002152:0.345948,Tvag019906:0.549167)100:0.34071,(Tvag020759:0.817729,(Tvag019604:0.561975,Tvag029392:0.408123)100:0.133695)100:0.364614)95:0.117413)100:0.574934)78:0.136334,(((((Imul005007:0.544323,Tthe001638:0.351058)97:0.053026,(Ptet007648:0.447453,(Ptet008015:0.159154,(Ptet029716:0.011885,Ptet030098:0.054397)100:0.085503)100:0.490688)100:0.234754)100:0.948757,(((Anig001290:0.348467,Ntet003853:0.284885)100:0.495052,Scer005010:0.782637)99:0.421566,((Fcyl022150:0.050344,Fcyl022819:0.047617)100:0.364165,Tpse005573:0.50091)100:1.164581)54:0.225651)85:0.270408,(((((((((Atha010794:0.139021,(Vvin007174:0.093516,(Gmax015821:0.023577,Gmax044622:0.017875)100:0.169661)94:0.02986)100:0.041805,Slyc010763:0.102601)98:0.051839,(Osat007282:0.058844,Zmay023329:0.042948)100:0.143206)100:0.162677,Smoe016540:0.210663)91:0.029176,((Ppat001144:0.089838,Ppat001552:0.081374)100:0.079101,Ppat025472:0.141591)99:0.078714)87:0.045376,(Smoe017781:0.255779,(Atha013736:0.131976,((Gmax041773:0.138898,(Osat032406:0.15005,Slyc020261:0.151385)66:0.034713)59:0.017633,Vvin012200:0.119175)66:0.039363)100:0.201407)75:0.053126)81:0.281353,Cvar000436:0.886053)100:0.316209,Gthe022743:1.004048)94:0.344253,(Gint004226:1.019004,Gint005725:0.790063)93:0.287199)95:0.166051)72:0.251038,(Ehux012922:1.190971,((Ehux010635:0.373859,Ehux011813:0.527923)100:0.628739,((((((Aker009890:0.463024,(Sagg006007:0.361818,Alim003652:0.484689)97:0.073292)99:0.102391,Tpse003308:0.260403)98:0.10521,(Fcyl015188:0.172019,Pmul010227:0.158645)100:0.231436)100:0.091345,(((Fcyl009959:2.0E-6,Fcyl023991:0.004137)100:0.046373,(Fcyl013225:0.004522,Fcyl017501:0.003914)100:0.038373)100:0.057789,Pmul017869:0.193677)100:0.510713)100:0.417378,((((((Fcyl003850:0.00405,Fcyl018339:2.0E-6)100:0.046739,Pmul009928:0.086629)100:0.131762,Ptri005413:0.141309)100:0.123853,Tpse007532:0.15317)100:0.646929,(((((Atha009661:0.110751,(Gmax006118:0.01031,Gmax043570:0.006758)100:0.080493)100:0.121908,(Smoe007234:0.164729,Smoe010568:0.063221)100:0.176857)98:0.051464,Ppat012703:0.106323)100:0.383425,(Pinf005783:0.112627,Pirr003446:0.145457)100:0.327475)98:0.090782,Bnat015608:0.670094)100:0.116837)99:0.188994,Aano002428:1.05632)81:0.114166)74:0.129279,((Ppur004720:0.459263,Ppur004725:0.188556)100:0.352421,((Lmaj007235:0.37947,((Tbru006966:0.084392,Tcon003891:0.082468)99:0.091753,Tviv006544:0.181722)100:0.180126)100:0.41499,((Bpra005092:0.314042,((((Misp003721:2.0E-6,Misp018051:2.0E-6)100:0.006245,(Misp018052:2.0E-6,Misp018053:2.0E-6)100:0.003118)100:0.132778,Mpus006784:0.115369)100:0.09633,(Oluc000074:0.07243,Otau000070:0.104817)100:0.146693)99:0.076748)100:0.179828,(((((((Fcyl007604:0.004453,Fcyl025583:2.0E-6)100:0.105417,Pmul006268:0.095785)100:0.191073,Ptri003024:0.18274)100:0.077324,Tpse010239:0.305542)100:0.154316,((Crei011337:0.062061,Vcar003793:0.13805)100:0.331514,Csub005329:0.282848)98:0.171997)67:0.046061,Ngad002547:0.435781)69:0.091958,((Alai003873:0.193359,(Pinf009589:0.178055,Pirr004729:0.12655)99:0.081274)100:0.199261,((Gthe008353:0.298199,((Anig007396:0.141019,Tlon004050:0.085998)100:0.210971,Scer002936:0.379897)100:0.177304)66:0.073017,(Bnat008669:0.362741,(Rmic009096:0.259532,(Aano003071:0.641054,((((((((Atha017421:0.038097,(Slyc012875:0.071559,Slyc007207:0.070661)95:0.009224)95:0.021589,(Vvin010517:0.036716,Gmax014303:0.086066)87:0.008759)87:0.008311,(Osat034693:0.017751,(Zmay015339:0.011287,Zmay022470:0.009203)100:0.012172)100:0.042607)90:0.008985,((Gmax029320:0.008266,Gmax038035:2.0E-6)100:0.034336,Slyc017703:0.042843)58:0.013062)72:0.010716,Vvin009303:0.018189)100:0.067094,((Slyc006749:0.052134,Slyc020400:0.032747)100:0.016561,(Vvin020994:0.054008,New_Q9FYC7_PDAT:0.177815)100:0.01571)100:0.106783)99:0.035613,Smoe012424:0.074427)99:0.063267,Ppat034864:0.066258)100:0.361479):0.078314)62:0.025658)40:0.064551)71:0.040142)61:0.07659)69:0.03132)60:0.084477)71:0.060464)76:0.455577)100:0.043247)70:0.324269)100:0.04573)55:0.116777)62:0.06378269,(((((Ehux006703:0.670175,(((Atha017985:0.225978,(Gmax011686:0.136568,(Vvin005127:0.139638,(Slyc021076:0.169528,(Osat024711:0.406669,(((Osat023863:0.168718,Zmay021076:0.219751)100:0.307101,Zmay043644:0.368462)100:0.138223,(((Osat001047:0.148129,Zmay006666:0.202469)100:0.112964,Osat014614:0.273703)100:0.153507,((Osat027105:0.215278,(((Zmay027730:0.099281,Zmay028325:0.004045)100:0.00412,Zmay028452:2.0E-6)100:0.016371,((Zmay028303:2.0E-6,Zmay028306:2.0E-6)45:2.0E-6,Zmay028307:0.018323)45:3.0E-6)100:0.111205)99:0.129933,Osat028409:0.201962)100:0.460345)100:0.165139)100:0.301995)53:0.054722)52:0.053237)45:0.040069)55:0.114866)56:0.15183,Smoe000209:0.274393)50:0.080879,(Ppat002136:2.0E-6,Ppat002137:2.0E-6)100:0.349005)100:0.301148)51:0.090215,((Alim014128:0.430913,Sagg009730:0.348001)100:0.317864,(((Bflo043108:0.029602,Bflo050527:0.009151)100:0.486251,(((((Btau030482:0.106845,Hsap050789:0.034569)100:0.112315,Xtro005491:0.182127)100:0.082413,Drer040885:0.208261)100:0.143471,((Btau030459:0.015536,Hsap050762:0.06346)100:0.297235,Drer040884:0.177407)100:0.340825)100:0.174263,Dpul004896:0.349188)97:0.085068)97:0.100768,(Nvec016084:0.353587,Nvec024472:0.578284)96:0.079554)92:0.085053)92:0.127491)64:0.156613,(Ngad003345:0.064721,Noce001468:0.084059)100:1.112245)52:0.088069,(Csub007773:0.660896,Smin013356:1.025746)60:0.222167)55:0.148075,((((Crei018509:0.387127,Vcar002257:0.266557)100:0.428105,Cvar005889:0.664691)100:0.512004,Ehux017603:1.11735)59:0.142101,((Ngru006558:0.187299,Ngru008438:0.191969)100:0.293374,Ngru008443:0.751387)100:0.709217)55:0.151236)62:0.025035381);

Additional File 6. Phylogenetic analysis of the LCAT superfamily in algae and other representative taxa. At the top, the trimmed alignment used for phylogenetic tree reconstruction (in Phylip format) is shown. At the bottom, the consensus maximum likelihood (ML) tree file is shown in Newick format, including branch lengths and bootstrap supports. For a graphical view of the tree in rooted and unrooted form, see Figure 1 in the main manuscript.  
