# Supplementary material for: Analysis of triglyceride synthesis unveils a green algal soluble diacylglycerol acyltransferase and provides clues to potential enzymatic components of the chloroplast pathway
Source: BMC Genomics. 2017 Mar 9;18:223. doi: 10.1186/s12864-017-3602-0 (PMC5343412; doi:10.1186/s12864-017-3602-0)
Supplement: Additional file 7: — Phylogenetic analysis of the MBOAT superfamily in algae and other representative taxa. (TXT 68 kb) [file 12864_2017_3602_MOESM7_ESM.txt]

126   366
Aano009562       ---------- ---------- ---------- ---------- ---------- ----------
Cvar009477       ---------- -TLTSLLFPS LPPHPHPGVI TLVFLILAAT NFRLILENMI KYRLRFNPLT
Atha023028       GNADATFTYR PARESPLSDA IFKQSHAGLF NLCVVVLIAV NSRLIIENLM KYGWLIRTDF
Gmax029301       DFSVLKFAYR PVKESPLSDT IFRQSHAGLF NLCIVVLVAV NSRLIIENLM KYGWLIKSGF
Gmax038054       DFSVLKFAYR PVKESPLSDT IFRQSHAGLF NLCIVVLVAV NSRLIIENLM KYGWLIKSGF
Vvin009348       AEVAAKFAYR PVKESPLSDA IFRQSHAGLF NLCIVVLVAV NSRLIIENLM KYGWLIRAGF
Slyc016150       ETTAYKFSYR AIRESPLSDA IFRQSHAGLF NLCVVVLIAV NSRLIIENLM KYGLLIRAGF
Slyc030044       ETTPLKYVYR ANKESPLSAA IFKQSHAGLL NLCIVVLIAV NSRLIIENLM KYGLLIGSGF
Osat037872       EQQQQLLWYR AVRESPLSDA IFRQSHAGLL NLCIVVLVAV NSRLIIENLM KYGLLIRAGF
Zmay002227       QQQHEMLYYR AVKESPLSDA IFRQSHAGLL NLCIVVLIAV NSRLIIENLM KYGLLIRAGF
Smoe008519       --------MR PSKESPLSDA IFTQSHAGLF NLCIVVLVAV NSRLIIENLM KYGLLIQAEV
Smoe008899       ---------- ---------- ---------- ---------- ---------- ----------
Osat042972       GGDFSAFTFR AAKESPLSDA IFKQSHAGLF NLCIVVLVAV NSRLIIENLM KYGLLIRAGF
Zmay001180       AGDFSAFTFR AAKESPLSDA IFKQSHAGLF NLCIVVLVAV NSRLIIENLM KYGLLIRSGF
Zmay001181       AGDFSAFTFR AAKESPLSDA IFKQSHAGLF NLCIVVLVAV NSRLIIENLM KYGLLIRSGF
Ppat001917       VEVSTKFVLR GIKESPLSDA IFRQSHAGLF NLCIVVLIAV NSRLIIENLM KYGLLIRTGF
Ppat008788       INANTKFDLR GRRESPLSDA IFHQSHAGLF NLCIVVLIAV NSRLIIENLM KYGLLIRTGF
Gmax019992       PVADFKYAYR PIKESPLSDN IFRQSHAGLF NLCIVVLVAV NSRLIIENLM KYGWLIKYGF
Bbov000053       SKYEDKSPYF GFRTSLLSSS ARHLDLKGFM NLAFVLLVVI NFRAVMTNFR KYGLLMELPT
Tann001209       KPGETQKDYS GCRQSLLSTG MKHLNLSGFV NLVFVILVAM NFRLVINNFR KYGLLMEIPK
Tpar002728       KPGEPQKDYS GCRQSLLSTG MKHLNLSGFV NLVFVILVAM NFRLVINNFR KYGLLMEIPK
Eten005440       ATPGKAVDYR GFKSSLLSHH SKTLNLRGFF NLFFIVLVVV NASLVAENIL TYGCLLQFPR
Pmar009581       QKEKVLGRMR RCSVPLLGMS ARGINYRGIV NLMCLLLVVL NLRLVLENLI KYGLLWRPWA
Pmar010082       ---------- ---------- ---------- ---------- ---------- ----------
Pmar020552       QKEKVLGRMR RCSVPLLGMS ARGINYRGIV NLMCLLLVVL NLRLVLENLI KYGLLWRPWA
Pmar014170       QHEKELRRLR RCNVPLLGMS AKGINYRGIV NLMGLLLLAL NLRLVLENLI KYGILLRPWA
Tgon007282       SVVNDINDYR GYRATLLSHH TKNLNLRGFL NLFFILLFVI NFRMVTDNLM EYGLMIRLPS
Csub004718       ---------- ---------- -MFFCIAGIL NLMMLILVAA NARLIVENLL KYGVLTSPAN
Crei015362       ---------- -ARAGTRTPQ EPAADKQELI RL-------- --QKEVETLR VANE------
Esil006755       ---------- ---------- ---------- ---------- ---------- --GM------
Ngad007132       ---------- ---------- ---------- ---------- ---------- ----------
Ehux007439       ---------- ---------- ---------- ---------- ---------- ----------
Ptri004139       ---------- -AEPSYLSAD APIQNYRGFL NLGVIILIVS NFRLILGTIR SNGFVLTTAV
Tpse010278       GRSDIRISYP PSNPSYLSDG SHVQNYRGLF NLLLLILVLS NFRLLLDTVA QHGFILDKLA
Fcyl003791       ---------- -AEGSYLSHD SPTPNYRGLL NLGVIILVIS NFRILLGTMR EYGFVLTHGY
Fcyl018287       ---------- ---------- ---------- ---------- --------MR EYGFVLTHGY
Dpur007123       ENEKKQMTMN GLRPSILSSE ATGATYRGFL NLLLILLITA SFRLVILNHM LYGVRINFDL
Pber000209       DENDKIKKYI GKQISLLSHK LVDINLKGFF NLFLIIIIII NFRILLENIK KYGFTIPIPS
Pcha000078       DENDKTKKYI GKQISLLTHK FGDTNLKGFC NLFLIIIIII NFRIILENIK KYGFSIPIPS
Pfal004192       NKNDEGQKLK RNQTSLLSHN SLEIDMKGFL NLLIIIICTT HFRLILENFK KYGLIIKIPK
Pkno000131       HENDELKKFK GKQTSLLSHK ALDLDLKGFL NLAVILICTV NFRLILERIK KRGFVINFPN
Pviv005039       RENDDLRRFK GKQTSLLSHK ALDIDMKGFL NLAVILICTV NFRLILERIK KQGFVVNLPH
Bflo041673       ---------- -PSESLFSTG SGYNNYRGVL NLCIVLLVLT TSRVALENLI KYGILIDPVS
Bflo049702       ---------- -PSESLFSTG SGYNNYRGVL NLCIVLLVLT TSRVALENLI KYGILIDPVS
Btau024133       DGDVDVGSGH WLQDSLFSSD SGFSNYRGIL NWCVVMLILS NARLFLENLI KYGILVDPIQ
Hsap029910       DGDAGVGSGH WLQDSLFSSD SGFSNYRGIL NWCVVMLILS NARLFLENLI KYGILVDPIQ
Drer027870       EENKRKCDRY DLQESMLSSA SSFKNYRGIL NWCVVMLVLS NARLFLENLL RYGILVDPIQ
Drer031473       HSDAGE---- DLQESLLSSA SGFSNYRGIL NWCVVMLVLS NARLVLENLI KYGVLVDPIQ
Xtro007947       QQVALGWEGP GVQESLLSSA SGFSNYRGIL NWCVVMLVLS NARLFLENLI KYGILVDPIQ
Nvec024466       CSEAKVKVFD YPEESLFTST SGFDNYRGIL NLCLVLLVLS NFRVALDNIL KYGLLIDPVE
Dpul000765       KEAEKVRKSQ PPRDSLFSWS SEFRDFTGLV NWGFLLLFMG GLRLSLENLL KYGIRIDPIQ
Cmer003339       DDAAAVEVTR PDERNLLS-E LKTSRLEGFY NLSFLLLGFA LFYMTVRSIV EKGLLVDFGG
Ccri005534       ---------- ---------- ---------- ---------- ---------- ----------
Ccri008514       ---------- ---------- ---------- ---------- ---------- ----------
Ccri009362       ---------- ---------- ---------- ---------- ---------- ----------
Gsul003832       EEQPVYSVSR PENQNILP-E LKSHNLEGLY NLSFFLLIFT LGYNVIRNIR EKGWQADIRL
Ppur005269       VENTSFRVTR PLEENVLSHE LKSSRYEGFF NLSLILLTFL LLYNFVRNTV QNGWQPETNP
Gthe015600       EKQNQQSSGN PPRPSLFSSE HPSNSYRGFV NVLIILLLMS NLRIVIQNLY KYGLLINPWH
Imul005935       NEIKVFIKYK SERTSLLSSE SPVQNYKGFL NVAAICLLVN NIRYMIDNLR IYGLQIHNIW
Tthe009594       NERKVFVKYK GNRTSLLSTE SPEQNYRGFL NAAGLALLAN NIRSIVDNAK MYGIQLHHIY
Ptet008343       NSRKTYTKYM GERTSLLSTE SPEQNFRGIL NLAILILIAN HIRLIFENFQ KYGLLITNVF
Ptet012996       NSRKTYTQYM GERTSLLSTE SPEQNFRGIL NLGILILIAN HIRLIFENFQ KYGLLITNVF
Rmic006945       IKEEKDKQYE GTKASVLSKE APPENYSGFL RLGMLVLGAS NIRLIIENWM KYGLLIRLPH
Anig003305       TNWRRRSKYR HIRHSSLSEP NVTTSFLGFR NLMVIVLVAM NLRLIIENFM KYGVLICIRC
Pcan005275       PSKPKRSKYR HLQHSSLSDA ETTPSFLGFR NLMVLVLVAM NLRLIIENFM KYGVLICIKC
Ntet003719       SKKAIRSKYR HSRPSCLSDT TESPSFLGFR NLMVIVLVVG NLRLIIENIQ KYGVLICIGC
Tlon006283       LQRTPQKKYR HTRPSCLSDS PAAPSFLGFR NLMVIVLVVG NLRLMIENIQ KYGVLICIRC
Ngru014315       ASQSESENYI PTRPSILADS DKLNSYRGFL NLAIIILVVS HLRLMLINFN KYGILLNTHE
Vcar001855       ---------- ---------- ---------- ---------- --------MA RRGGEIRPGE
Ngru014550       VNPDKKDTLI GSRKSLLE-- --MKSSEGFL NLFGLLLVVW SGNVMYHNWR QSGQLIDFTL
Cypa027207       ---------- ---------- ---------- ---------- ---------- ----------
Ngru004813       EKNLVVDHAR KERPSLLTKK KKKVSFDGFM NLTIIFLVAA VIRTMIDNLS ERGLLFPNLG
Alai008586       HQTSKIASKA PCDVSPLDSS IHNSDFLGMY NLCIICGALY LLNTLISTLW SVQNAFDPSL
Pinf010232       GRSPTASKRR MDVVSPLDSG VHSSEFRGLY NLAMLSGVLY VFTTLFTNLL MTNEPIDSKL
Pirr008311       PATPSPSKLR AMSVSPLDSG VHMSEFRGMY NLAMIAGGLY TMTASLSNLL SRGDLYDAKL
Eten003769       ESSQARSSAA KCCPSKLDSD IAKSPYRGFA TLLFICSAFY LVANPVMRWY ERGEYFDTSL
Tgon003708       GTHEARDKEK GTFPSKLDSD LARSDFRGVA VLLFIAAIFY LVANPILRWY DSKEFVDPSL
Ptet020245       QKQAKIKHLR KNRISFLDSE LNKNRLVGFY NMLYVVAFYY FIINPIMTYW KTGQWIETSL
Ptet023470       QKQAKIKHLR KNRISFLDSE LNKNRLVGFY NMLYVVAFYY FIINPIMTYW KSGEWIETSL
Ptet022882       DKQAKIKHLR KNRVSLLDSE LNRTKFVGFY NMLYVVGFYY FIINPIMSYN KTGQLIETSL
Tthe002562       SDSETTSSLK RLRPSLLDSE IRKSKFRGVF MALYLLIFTF LLSKPIQNFI KNGYAFSPVL
Tthe013278       SDESNQQVVK KERISLLDSN LNKSDYRGFY TAGIIFGFFF LSVDPILRYL NQGEIFPLVF
Ptet020990       ---------- -HRVSQLDSV LSKSKMHGFY YYAHMLGIYY LLELIYFN-- QLGTILANSP
Ptet022883       ---------- -HRVSQLDSV LSKSKLHGFY YYVYMLGIYY LFDLIYFN-- QLGTILANSS
Anig010567       -----RTRIF YPRVSHFDPR SEYRDFRGFY TLFWIALFIM VVTTMLRNIK DTGYPLRIRV
Pcan000791       -----RNRLF YPRVSHFDPD SDYHNFRGFF TLFWIALVIM VGTSALRNIK YTGFPLQLRV
Ntet000379       ---EQRRRIF PSRVSHFDPN SDYRDFHGFF NLFWIGLAIM AITTCLRNIK DTGYPLRVQI
Tlon009442       ---EQRRRIF PSRVSHFDPQ SDYRDFHGFF NLFWIGLAIM GITTMLRNMK DTGYPMRVQI
sp_Q9UU82_AREH2  --RRSRAAYR PPTPSIFAYQ RNAVDFTGFF VLFWVAVSIM IFMSFLENFE LTGRPVVGTI
Ntet007369       KRSKRRGKFS DRNFSTFDAL AASSPFHGFF TLFWLGISLF VIKIGAENWR QNGNPLGRNE
Pcan005396       SSQKPPFRFR DRQLSTFDLT FSSSEFHGFF VLFWMGVALM LLKVVANNWR IHGTIWGKNE
Rmic004510       DGRSKFLKQR PARHTQFDPD NQNESFRGFY TLFWIAMGFY VIQAAMKCYE QEGILISLGF
Scer002925       QGSSNFISYF DHRPSILDTT ILSSNFSGLY VAFWMAIAFG AVKALIDYYY QHNGFKDSEI
sp_P53629_ARE2_  QGSSNFISYF DHRPSILDTT IISSNFSGLY VAFWMAIAFG AVKALIDYYY QHNGFKDSEI
Scer005418       KDASKYVSFF GPRPTLLDGE KLESNFSGIY VFAWMFLGWI AIRCCTDYYA SYGSWNKLEI
sp_P25628_ARE1_  KDASKYVSFF GPRPTLLDGE KLESNFSGIY VFAWMFLGWI AIRCCTDYYA SYGSWNKLEI
sp_P84285_ARE2_  SDKSKYLSRF NAKSSTIFDE FYKTDFFGMY VLFWLATAFA MVNNLIHTYF ENSTILQWTV
Cmer000592       PRSFSFGSHG RLQPSLIQNE VTTAVLWGFT NLLFLIIAVL ALRPLLLNYI RGKPPLDLEF
Gsul001558       -ENETKSTHK RARDTLLDCQ EAFDTLFGIQ NLLWLIVALA LLRIPVLRLL RGQSPVDLGF
Gsul007007       ------ESGR RLRDSMITQD DLVRKLFGLN NVLWVLFSLY FLRLLVVRTI HGLSPVCIDF
Ppur006245       PSREARREYA TRRASILEER VPVHIFYGLQ NMLWLLVSLW FVKTPVVRLL QGQPPVDLSL
Imul006203       ETPKQQKYFF IINESLLSKL LKISDYRTLY NITIASMTAL ALNLIFVDYF EKGQLLDVET
Tthe009525       DSASKKKYYF TIKNSLLSDL FKISDYRTLY NIVVATFVAL AFNLIVVDYV DKGSLFDFET
Ptet019915       STNHEEKQM- -YKPSLLSEM MKQSDYKTLY HMIMASMFIL MGNLWIQDYL ERGIIFDMDT
Ptet022130       SVQHQERQM- -YKPSLLSEM LKQSDYKTLY HMMMASMFIL MGNLWIQDYL ERGIIFDMDT
Bflo025512       ---------- ---------- ---------- ---------- ---------- ----------
Dpul004775       GEEKKRKKLP CVRNSLLTDL FEINHIQTIY HIFIAILILL FMNTMVEDIV DKGRDLEFTL
Btau008570       DSLRKTREPS LIRKSLLDEL MEVPHFRTIY HMFVAGLCVF IISTLAIDLI DEGRMMEFDL
Btau008571       DSLRKTREPS LIRKSLLDEL MEVPHFRTIY HMFVAGLCVF IISTLAIDLI DEGRMMEFDL
Btau049443       ---------- ---------- ---------- ---------- ---------- ----------
Hsap041385       GSLSRTQEPS LIRKSLLDEL MEVQHFRTIY HMFIAGLCVF IISTLAIDFI DEGRLLEFDL
sp_O75908_SOAT2  GSLSRTQEPS LIRKSLLDEL MEVQHFRTIY HMFIAGLCVF IISTLAIDFI DEGRLLEFDL
sp_O77759_SOAT2  DSLSRTQEPS LIRKSLLDEL MEVQHFRTIY HMFIAGLCVF IISTLAIDFI DEGRLLEFDL
sp_O88908_SOAT2  DSTSKTQELH PTRKSLIDEL MEVQHFRTIY HMFIAGLCVL IISTLAIDFI DEGRMLEFDL
Xtro008963       ---------- ---------- MEVEHFRTIY HMFVAVLCVF VISTTAVDII DQGRFLDLDL
Btau027951       NHRAKDLRAP PTRRSVLDEL FEVDHIRTIY HMFIALLILF ILSTLAVDYI DEGRVLEFNL
Btau027956       NHRAKDLRAP PTRRSVLDEL FEVDHIRTIY HMFIALLILF ILSTLAVDYI DEGRVLEFNL
Hsap005442       NHRAKDLRAP PARRSLLDEL LEVDHIRTIY HMFIALLILF ILSTLVVDYI DEGRVLEFSL
sp_P35610_SOAT1  NHRAKDLRAP PARRSLLDEL LEVDHIRTIY HMFIALLILF ILSTLVVDYI DEGRVLEFSL
Hsap005443       NHRAKDLRAP PARRSLLDEL LEVDHIRTIY HMFIALLILF ILSTLVVDYI DEGRVLEFSL
sp_O77760_SOAT1  NHRAKDLRAP PARRSLLDEL LEVDHIRTIY HMFIALLILF ILSTLVVDYI DEGRVLEFSL
sp_Q60457_SOAT1  NHRAKDLRAP PSRRSLLDEL FEVDHIRTIY HMFIGLLILF ILSTLVVDYI DEGRVLEFNL
Xtro016147       SQKARGQRAL PSRRSLLDEL FEVNHIRTIY HMFVLSYCSI LYC------- ---RVLEFDL
Drer014849       KEKSKLRNAQ PIRRSLLDDL FEVNHIRTIY HMFIALLILF IFSTLVVDFI DEGRVLEFDL
Nvec005395       ---------- -----ILRDL LQVSHVQTIY NIFVALLAVF VLNTVIYDFI DTGRSLDFSI
Cypa027208       ---------- -ADPSPLSGE IRVTD--GFT NFAIAFLAAS LVWQAIRNYR EYGLLADFKV

                 ---------- ---------- ---------- ---------- ---------- ----------
                 FTPSGNLPLL LCWPLLACFA LCALGIERFA -------HLV FNLLNTSAAL LAPCAIILHT
                 -RSLRDWPLF MCCISLSIFP LAAFTVEKLV LQKYISEPVV IHIIITMTEV LYPVYVTLRC
                 -KSLRDWPLF MCCLSLVVFP FAAFIVEKLA QQKCIPEPVV VHIIITSASL FYPVLVILRC
                 -KSLRDWPLF MCCLSLVVFP FAAFIVEKLA QRKCIPEPVV VHIIITSTSL FYPVLVILRC
                 -KSLRDWPLF MCCLTLPIFP LAAFVVEKLA QQKYISEQVV VHIIITTAAV LFPVLVILRC
                 -KSLRDWPLL MCCLILQLLP VTAFLVEKMA QKRHLTERAV VHITITTVAI LYPVLVILKC
                 -TSVRDWPLL MCCLSLPIFP LAAFLVEKMA QKKYMTEHVV VHIIITTASI LYPVLVILRC
                 -TSLADWPLL MCCLTLPTFP LAALMVEKLA QRKLISKHVV IHIVITTSVL VYPVVVILKC
                 -RSLGDWPLL MCCLTLPVFP LVALMAEKLI TRKLIGEHVV IHIIITTSAI VYPVVVTLKC
                 -KSLKDWPLL MCGLSLLIFP LAAYVIEKIK ARR--PATAV AHLINLAAAL LYPIYVIEMF
                 ---------- ---------- ---------- ---------- ---------- ----------
                 -KSLRDWPLL MCCLSLPAFP LGAFAVEKLA FNNVITDAVA THIFLSTTEI VYPVLVILKC
                 -TSLRDWPLL MCCLSLPIFP LGAFAVEKLA FNNLISDPAT THILFTTFEI VYPVLVILKC
                 -TSLRDWPLL MCCLSLPIFP LGAFAVEKLA FNNLISDPAT THILFTTFEI VYPVLVILKC
                 -KSARDWPLL MCGLTLPIFP LAALLVEKLC WESNVSERVI FHLIISTVGI LYPGYVIHRV
                 -KSARDWPLL MCGLSLPTFP FAALLVEKLC WKRPISEGLI FHLIISTVGI LYPGYVIHRV
                 -KSLRDWPLF MCCLSLAIFP LAAFVVERLA QQKCISEPVV VHLIISTVEL CYPVLVILRC
                 VLMYDDWHLT RCCIKVHVSI IFAWGIERFI APKPLTTPVV -QVLNLFILV YYPYLTVVVR
                 GQMYQDWPLL RCTLKTHISI LFAWGIERYI APKPLTLPMV -QLLNILIVL LYPYLTVISY
                 GQMYQDWPLL RCTLKTHIAI LFAWGIERFI APKPLTLPMV -QLLNILIVL LYPYLTVISY
                 SDLSKNWPVL CCFLLLHLCI VGAYVIERFV AALEVFDGFV AVLLNLSICF FMPFLTVLNY
                 -NLRHNLPLV YTLALILCGP ALSFIIERYI APRQQDRRLA NQFLVLLTVL LGPLYTVEST
                 ---------- ---------- ---------- ---------- ---------- ----------
                 -NLRHNLPLV YTLALILCGP ALSFIIERYI APRQQDRRLA NQFLVLLTVL LGPLYTVEST
                 -NLRHHLPLV YTLALVLCCP ALSYIIERYI APQQKDRHLA NQLFVLLAVL LGPLYTIEAT
                 SDILSNWPML LCFLLMHFCI LGAFVIERFV AAPHLLDWSE CIGLNFFLVF IVPYLTVCNS
                 -VPSGNFPLL LCWPALAMFV LFANLIERIG LAGRSTEWLL FHVTNLFLTL AVPCYVVETT
                 ---------- ---------- ------EQLA AR-------- ---------- ------KWSA
                 ---------- ---------- ---------- --LFGAEWPV LHGLNIFLCL GIAVAIVWRS
                 ---------- ---------- ---------- ---------- ---------- ----------
                 ---------- ---------- ---------- ---------- ---------- ----------
                 KDPWQEFPFV SGFLLQLVFV SIAFGIEWML CRKYFNENFG MHHFNAHSAL LIPLGIVWNL
                 TQAPLDFPFV SGLLIVQAFV VGAYAIEKML SVGLIGNQFG MHVINSNATL GVVMAIVWYL
                 FKDIVDVPFV FTMIMLNIFV IFAYLIELGI SRRFLKEWLG IHIINTNLSL LLPMVIVWKY
                 FKDIVDVPFV FTMIMLNIFV IFAYLIELGI SRRFLKEWLG IHIINTNFSL LLPMVIVWKY
                 YSEYHRWPGV MITLSFNLFI IAAYLIEKAS ALQKIPEKFC YRILNCAGII FIPSASIIAF
                 RYIIKNLPIL ICFICLHISI VFSWIIERYF ICEWKYVNFS IRCINSMFML IFPYIMVMRY
                 RYITKNLPIL ICFICLHISI VFSWIIERYF FCEWKHVNFS IRCINSMFML IFPYMMVMQY
                 NDLVKNLPLL FCFISLHVTI FFSWFIERYV TSGWKSFHLS IRCINSIFIL LFPLLTISYY
                 SDVLKNLPLL ICFVCLSVGL FFSWFIERHV TCGWKNFHLS IRCINSIFIL LLPYLTVTHY
                 SEVVKNLPLL ICFLCLSVSL FFSWFIERHV TCGWKNFHLS IRCINSVFIL LLPYLTVTHY
                 WIFVADPPCV ILIACSNIFI LASFQLEILL LKGWLSEIVG RHVINCVAIL VFPASVVLTV
                 WIFVADPPCV ILIACSNIFI LASFQLEILL LKGWLSEIVG RHVINCVAIL VFPASVVLTT
                 VLFLKDPPAL CLVIVANIFA VAAFQVEKRL AVGALTEQAG LHGVNLATIL CFPAAVAFLL
                 VLFLKDPPAP CLVIAANVFA VAAFQVEKRL AVGALTEQAG LHVANLATIL CFPAAVVLLV
                 VLFLKDPPAA CLVIVCNAFI LVALYTERKL AMGSISEKVG LYIFNLTIIL CFPMVVVLKL
                 ILFVKDPPAL CLIIVTNVFI MAALYTERKL SVGTISERTG SHCINLSALL FVPAGTVLSL
                 VLFVQDPPAL CLVLVSNVFI VCALHLERRL VLGQFSEQVG QYMFLLFTIL CLPVLVVFTV
                 VIFLQDPPSA SLFVCSNIFI QFAFFVENLL AKRNISEEIG KHIFNLMMIL VVPIIVILSY
                 WGGTAEFPSV YLFIYINVHI LFTLWVEKLL AKERIRWNQA LHICNLSLII MIPVISTLKN
                 IAFLSDVFVL RFSAALWVYS LLFFLLVWLA MARWLQRLRI AYIAVQAVLY CGSTWVLWQR
                 -GFLSNV--- ---------- ---------- ---------- ---------- ----------
                 ---------- ---------- ---------- ---------- ---------- ----------
                 ---------- ---------- ---------- ---------- ---------- ----------
                 LEVFRDIFGI VVYASLAAYC YTTFFVVKVT VWWRKWDLLS SYWCSQIGLY LVLTLKMYSR
                 FALLGDLFTF TLCVGIMLAS SLAFLIVKSM LSGYIHAVRI -YIALQLALY VVPSILVLVK
                 I------DNV CLAFSLWFYV FVAYGIEKLH --GYVYSPII KHWTNAIASF VVPWYAIWYF
                 NLSYVNYKFC IQFCIQICFV FLAFFIQKLN FKGYANSKLT VNVINLTIQL LTPIISKIFT
                 AFNYMQTEAV ILAFILFFSI MAAFIIQKLN FSDKLSPQAT LNAINIMFVL IVPVLFKQFF
                 WVQINGNPIM QALLVLIINL LSGFGIQYLQ FKRDFNPRFI RNITNIALTI ILPCYLIQGS
                 WMNINGNPIM QALLILMINL FIGFGIQYLQ FKRNLSTGII RNITNIVLTI IIPCYLIQGS
                 SIPIKDYFFF FAWLCVPLSI FISYIIESAM GKLALYERVL AHISHLVFLL TFPSYLVYTR
                 HYRRQDVLGS ALFALVPFHL YVSYLIELAA ARFKNTWWIS AHCVNTLLSL GITSFVVYFY
                 HYRKQDLLGS ILYASVPCHL LVAYIIELSA ATFQSTWPYT AHTLNATLCL AVTSFVVYFY
                 HFRKSDILGL LLYFLIPCHL FVAYIIEHYA AVFQSTWKLV RHAINVTTAL VLTSYVVYYH
                 HYRRQDLLGL LLYILIPCHL FAAYLIELFA AKFHSIWVLA AHGINITLAL AITTVVVYFY
                 YDPSNGWEVI LMFASLIIWI VLAFAVEKVI AIKALWSHIL KYFVLDTTLL GATISFVWLF
                 R------P-- ---------- ---------- ---------- ---------- ----------
                 LTMLKGVWFS IVAFSLIYSV LSEFILIQFA QKSPFWDGIN CYALAQLTMF AVPTWIVFNT
                 ---------- ---------- ---------- ---------- ---------- ----------
                 LCISDELQRS CVDVLIFTLT YNSVIYLRMY LLGSIVDKLI TFYGSTFSYI GIFVVAIFIK
                 FTVFCSYDVV MVLILQCVFS FTAMIPVYLA NASRDSRLLT NHHVLQSIFL FGNMTYLIYR
                 LSVFYSTEVL ATFVCQALYA YTALIPVYMA GTDKPNRLLI NHHTLQSLLF FFTIVFIVWR
                 LSVFYSWEVL VTFACQTLYS YTALIPVYMA GTWFSGRLLI NHHFLQSVMF VFTVICIISR
                 ASMFYDFYLM FMWFKLTVWS LTAYLLHVLF MKNWIGRRTL FQHFTQCAAI AYAVGHCLYH
                 AAMFDDFFLM FMWAKLFAWS FTAYHLHLLY LRGRISRRAL LQHLTQSAAI GYAVCSCLYN
                 YQMRRDLMCI VTWPLFYAWS HIALLIQYLA MM--IPKVLI FQHVSQICMF VYAHYLVLTR
                 YQMRRDLMCI VTWPLFYAWS HIALLIQYLA MM--IPKVLI FQHVSQIFMF VYAQYLVLTR
                 YQMRRDLMCI VTWPLFYAWS HIALLIQYLA MM--MPKTLM FQHISQVCMF VYAHYLVLTR
                 FSFKNDFLCI ITWPLFYAWS YTAFILQKLI LLG-LNDKLA SQHSTQSAIF VYTIYMTFTR
                 ISFKDDFLCL GHWPLYYIYS YVALILQKAI VK--FNQKIV SQILSELFLF AYSYFIIMNR
                 TQAVKRDILM IIWAIYFTYP YTVYFSHLYG KK-------- -TLFISLPFV IFPWF-TIKY
                 TSAIRKEILM LIWAVYFTYP YTVYFAHKFG QK-------- -ALFISLPFM IFPWV-TINY
                 WLLSENVSMG FSDVAMVVSS AVVLPLHHLI RNSLLRWGRG GQSIFEAGWA ILWINWPFMM
                 WLLTQNVVMG LSDVAMVVSS GLVLPLHRIW RS-WLRWSRG GQSLGEAFWL VLWINWPFML
                 WLFTVKLHLA IADFLMVATT AVSLPLHKVF RAGVLTWAKG GQSIYQAIWL AVWIVIPFWL
                 W--------- ---------- ---------- ---------- ---------- ----------
                 FYFQSNLDLA KADLAMSSMF LLAFPFQKIF ALGYLRWYGL GYSILILLFL SHCVLRCCLS
                 IMFHRDLVLL IADGIMCLST GVSWVLQRHF VRGVVDWDEE GQNIWQCLFV AGVVGFPLLR
                 IMFAKDVVLG LTDLVLCWST IFCLVVQRAV FKGYLRWSGS GQNIWQTTYL ASITWWTYHR
                 YLISKDGALL ISDLTMVSMT LFSVLFSKLF LWNVLPYDTI GQHIGQACFL FFNIYWTFWR
                 LFMTTNLTVA SVDLLMYLST YFVVGIQYLC KWGVLKWGTT GTSIYEFLFV IFYMYLENIL
                 LFMTTNLTVA SVDLLMYLST YFVVGIQYLC KWGVLKWGTT GTSIYEFLFV IFYMYLENIL
                 VYMTTDLTIA MLDLAMFLCT FFVVFVHWLV KKRIINWKWT GVSIFELAFI PVTFPIVYYF
                 VYMTTDLTIA MLDLAMFLCT FFVVFVHWLV KKRIINWKWT GVSIFELAFI PVTFPIVYYF
                 VVFKRDLKVG LVDLAMYLST YFAFFVQYAC KNGYLSWKKV GQAAFDGLFL FFWLWIEYCL
                 LWSLDGASTL LLYAAMVVGS FSVFVLHWLA ANGWISVPLR EYRFACGIHL LVPYKVFFQR
                 LWSLEGYGTL IMFVFMMWSC YLFYLLHWLN AKGVLHVRLA DFRLMSLLML ILPFKWISFR
                 LTSIYDAKII LMFGLIWASS YAFYLILYLE RKKLLSRMLT NLRFCLLLLL ILPCKWVLSC
                 LWSFRGVYVL LIYSLMCIAT PFTYLLHVLT VRGWMSPVTR EYRLLQCLHL SGTNRYIITS
                 LWCFSGFDII LPWFELTALS FCIIPFKWII EY--ISKYIW IYILIITLCT FIGCNTCVKY
                 LWCFSGFNLI FPWLILFSIA LSVIPFSWII NN--ISKYIW IYIGYIALMT FVGCYTCVYY
                 FWCFQTPLVA EIWFALVLSS YLTVYWIYCN QN--IKPFTA IFSLHQIISI MAACYMTTAW
                 FWCFQTPLVA EILFALVLSS YLTVYWTYCY SN--IKPFTA IFSLHQIISI LAACYMTTAW
                 ---------- ---------- ---------- ---------- ---------- ----------
                 IWAFGNLTVL ITWLGMMFFT LVVVYPFHYW SHRLVWDYF- WYVFYIGAAI WIPLKESLAH
                 LFSFGQLLAL VTWVPMFLST LLVPYQLRLW ERAWTLRVGL GLAAHTVVLG ILPVHVAVEY
                 LFSFGQLLAL VTWVPMFLST LLVPYQLRLW ERAWTLRVGL GLAAHTVVLG ILPVHVAVEY
                 ---------- -MWVSDF--- ---------W ---WIWRIK- ---------- --------DQ
                 LFSFGQLLAL VTWVPMFLST LLAPYQLRLW ARTWTQATGL GLAAHAVVLC ALPVHVAVEH
                 LFSFGQLLAL VTWVPMFLST LLAPYQLRLW ARTWTQATGL GLAAHAVVLC ALPVHVAVEH
                 LFSFGQLLAL VTWVPMFLST LLAPYQLRLW ARTWTLGAGL GLAAHALVLC ALPVHVAVEH
                 LFSFGQLLAL MTWVPMFLST LLVPYQLWLW ARAWMLGASL GLAAHAVVLC VLPVHVSVRH
                 LYTFGQLTVV WTWLCLFMYT LLVPYRLHVL GSPLLLSAFI GLVCQIFVLG VLPIYVVTQY
                 MYAFGKLVVL WTWLTMFLCT LTVPYFFQRW ARPVVHSFIH CVVFQIGVLG LGPLYVVLAY
                 MYAFGKLVVL WTWLTMFLCT LTVPYFFQRW ARPVVHSFIH CVVFQIGVLG LGPLYVVLAY
                 LYAFGKFTVV WTWWIMFLST FSVPYFFQHW ATPLIRSLFH GMIFQIGVLG FGPTYVVLAY
                 LYAFGKFTVV WTWWIMFLST FSVPYFFQHW ATPLIRSLFH GMIFQIGVLG FGPTYVVLAY
                 LYAFGKFTVV WTWWIMFLST FSVPYFFQHW ATPLIRSLFH GMIFQIGVLG FGPTYVVLAY
                 LYAFGKFTVV WTWWIMFLST FSVPYFFQRW ATPLINSLFH GMVFQIGILG FGPTYVVLAY
                 LYAFGKLTVI WTWWAMFLST LSIPYFFQRW AHPLIYSLSH GLVFQLGILG FVPTYVVLAY
                 LYAFGKFIVI STWLCMFLST FLIPYGFSAW ARRSIRSVFF GMTFQMLGLG FMPTYIVLHH
                 LYAFGQFLVV VTWMCMFLST LVVPYVLVVW AGRLLWTVLA GLIYQGLGLG FLPTYVVLKN
                 MWAFGKVTVI NVWLVMLIMS LLIFPLFRFW HSTWYHLPNI VYIGYIVVFC VFPIQEVYTH
                 AALLDNF-LC LVWVASVCFS FSVVGVAVAH QRGLLGDVST VYSATQAALF GFDLAFLALG

                 ---------- ---------- ---------- ------ANLT AGDLARFFAF PTLVYQTEYP
                 RAELLPGFAL TMATIVLWLK LVSYAHVNWD YRWAVCENIV AANLAYFLLA PTLCYQLTYP
                 DSAFLSGVTL MLLTCIVWLK LVSYAHTSYD IRSLANYYVS LKSLAYFMVA PTLCYQPSYP
                 DSAFLSGVTL MLFACVVWLK LVSYAHTNYD MRALTKYNVS FKSLAYFLVA PTLCYQPSYP
                 DSAFVSGVTL MLFSCVVWLK LVSYAHTNYD MRALTKYNVS FKSLAYFLVA PTLCYQPSYP
                 DSAVLSGVTL MLFACIVWLK LVSFAHTNYD MRAVAKYDVN FKSLAYFMVA PTLCYQPSYP
                 DSAFLSGVIL MLVACIVWMK LVSYAHTNHD MRVLAKYDVS FKSLAYFMVA PTLCYQLSYP
                 DSAFLSGVTL MMFACIVWMK LVSYAHTNYD MRQLAKYNVS FESLAYFMVA PTLCYQLSYP
                 DSAVLSGFVL MFLASIIWLK LVSFAHTNYD IRMLSKKWPT FKRLSYFMLA PTLCYQPSYP
                 DSAVLSGFVL MFLASIMWMK LVSYAHTNYD IRVLSKKDPT FKSLVYFMLA PTLCYQPTYP
                 QSDLLSGLVL MLIAVTGWLK LVSYAHTNAD IRAVKKDNIS LKNIAYFMAA PTLCYQLSYP
                 ---------- ---------- ---------- ---------- ---------- ----------
                 DSAVLSGFLL IFIACIVWLK LVSFAHTNHD IRQLTMQPPT LGNLIYFMMA PTLCYQPSYP
                 DSAVLSGFVL MFIACIVWLK LVSFAHTNHD IRKLITQAPT LGSLTYFMMA PTLCYQPSYP
                 DSAVLSGFVL MFIACIVWLK LVSFAHTNHD IRKLITQAPT LGSLTYFMMA PTLCYQPSYP
                 QSALLSGLVL IIIAVTGWMK LISYAHTNKD LRELLKNHLT VKNITYFMLA PTLCYQLSYP
                 QSALLPGLVL ILIAVTGWMK LISYAHVNKD MRELLRDHLT IQNIAYFMLA PTLCYQLSYP
                 DSAFVSGVTL MLLTCIVWLK LVSYAHTNYD MRALTVYTVT FRSLAYFMVA PTLCYQTSYP
                 KTEPALSALM LATSVVWALK IYSFHHVCFD YRRAVCGCIK LVEVYRFLYM PTVCFQFYYP
                 KTEPSLSALM LITSVVWAFK MYSFHHVCFD YRKALCNCIK LTEFYRFIIM PTVCFQVT--
                 KTEPSLSALM LITSVVWAFK MYSFHHVCFD YRKAVWIDLI VTEI------ --TCWKCAKA
                 QPEPVVGSLL LAFSIVWCFK LFSMHHTCLD TRRAMLHSIT LAHVYRFIVL PTMCFQ----
                 TPHGLLAMGL LCCSVTYAMK IGSYWHVCHD LFWSVKRCLS LKDMYMYIAY PTLCYQLWYP
                 ---------- ---------- ---------- ---------- ---------- ----------
                 TPHGLLAMGL LCCSVTYAMK IGSFWHVCHD LFWSVKRCLS LKDMYMYIAY PTLCYQLWYP
                 SPHGLLAMAL LCCSVTYAMK IGSYWHVCHD LFWSIKRCLS MKDMYLYISY PTLCYQLWYP
                 SPSPAASALL LAFSIVWLFK LFSFHHVCLD ARRALRYSIT LRHLYTFIWM PTMCFQFYYP
                 HAEPVPGFFV VVCTVILWMK LVSYAHCNYD LRSRRRNNLT LANLVSFLPL PTLIYQPSYP
                 GGLPLLGALG LGGPAAEW-- ---------G LRYVLL---- ---------- --------SP
                 EGSPVFGFAY LFTAVILWMK LISYAHCNRD LRLAWRENIG LLSLLYFWFA PTLCYQPDYP
                 ---------- ---------- ---------- ---------- ---------- ----------
                 ---------- ---------- ---------- ---------- ---------- ----------
                 IDRPAVGAIL LLHATITWMK LISYMLANED YRLSSHQNVT LRNIFYFWCA PTLTYQIAFP
                 IDQPFVGAGL IMQATITWLK LISYAHANYD YRTSPDQNVT LKDIYYFWLA PTLTYQIAFP
                 INSPVNGAVL QMSSTVLWMK LISYAHANAD YRHFPDRNIT VTNIYYFWFA PTLTYQMVFP
                 INSPVNGAVL QMSSTVLWMK LISYAHANAD YRHFPDRNIT VTNIYYFWFA PTLTYQMVFP
                 HPNPASGIVV MIITCTFGMK IISYAYENSK QRKLNPNNLS LKNVYWFMLI PTLVYQLSYP
                 ETEPILSSIL LTISIVWFFK AYSFHHICYD TRKLYIYCLK FKNYYTYIFM PTMCFQYTYP
                 ETEPILASIL LTTSIVWFFK TYSFHHVCYD TRKLYIYCLQ FKSYYTYIFM PTMCFQYTYP
                 DTEPTLSSIL LTISIVWFFK FYSFHEVCYE ARKLHIYCLD LKSYYTYILM PTMCFQFFYP
                 DAEPFFSSIL LTISIVWFFK IYSFHQVCYD TRKLYIHCLK LKDYFTYMLM PTLCFQYTYP
                 DAEPILSSIL LTISIVWFFK NYSFHQVCYD TRKLHIHCLK LKDYFTYILM PTLCFQYTYP
                 EPGPAGASYA LFVYTCVFLK TVSYIATNHW LRYQYKDNLT LKDLYSFMLF PTLCYELNFP
                 YVLPAGASYA LFVYTCVFLK TVSYIATNHW LRYQYKDNLT LQDLYSFMLF PTLCYELNFP
                 ESTPVGSVLA LMVYTILFLK LFSYRDVNLW CRERRADNLT YRDLYYFLFA PTLCYELNFP
                 ESTPVGSLLA LMAHTILFLK LFSYRDVNSW CRRARADNLT YRDLYYFLFA PTLCYELNFP
                 PSTPVGGAFA LGIYTILFLK LYSYKDVNKW CRERTQGNLS LRDIYYFVFA PTLCYELNFP
                 SSTPVGGVMA LSICTVLFLK LYSYTDVNKW CREQRQGNLT HRDIYYFAFA PTLCYELNFP
                 VSTPVGAVFA LGVYTILFLK LYSYMEVNHW CRERRLGNLT HRDIYYFMLA PTLCYELNFP
                 KPPPWAAGIV CGAYSMLWLK LISYISVNLW HRNKLIDNLT QQDLYYFLLC PTLCYELNFP
                 KFGLVGLTLL CTVYTITFLK LWSYIHVNYW CRLVRSNNLT VHDLYFFMAV PTLCYELNFP
                 PTTPALGGFL TLWVITISLK GHSYFITNWY LAEEAEANVN LGNFAYFMVA PTLVYETEYP
                 ---------- ---------- ---------- ------RNVT VGNYLYFVVA PTFVYETSYP
                 ---------- ---------- ---------- ---------- ---------- ----------
                 ---------- ---------- ---------- ---------- ---------- ----------
                 PLSPIFGCLL AMGVLVFSLK MHSYYATNNL LLQEFRYSVN LKDFTYFLLA PTLVYETNYP
                 EVTPLFGCFI ALFTVVYSLK CHSWYATNRL LMKEYMKNVT FENFCFFMYC PTLVYETTYP
                 RTDPSGGIIV LVFATTAFMK IVSFFLVCDR LRAEAK---K LRQLLYFIAA PTLVFSPRYP
                 DITFLSNIMI ITLSVIIWLK LISYAHVMRS IRSIIKQLVK IYDLFYFLAA PTLCFQLIYP
                 DLHFLPSIVL IMISCVIWLK LISYAHVLRN VYFLIMALLK LKDLFYFLAA PTLCFQLVYP
                 --HPGLNLIL LGVQFIVFMK LISYAHFLRN TYFYIQRILD FQHYLYFLAA PTLCFQLSYL
                 --HPGLNLIL LGVQFIAFMK LISYAHFMRN TYFYIQLILD FKHFLYFLAA PTLCFQLSYL
                 IYHPLVGSAV IFICLITFLK LTSFVLVNRE LRQAYLNNVN VKNLLYFYFA PTLCYQVSYP
                 VHHPGIGTLC ELQALIVSFK ICSYAFTNRD LREAMLNNIT LGNLIYFWLA PTLVYQPVYP
                 IHHPGIGTLC QLHAIIVWLK NCSYAFTNRD LRLALLRNIT IKNLAYFWLA PTLVYQPVYP
                 IYHPLIGTLT EVHAIVVWLK TASYAFTNRD LRHAYLENIT MGNLCYFWWA PTLVYQPVYP
                 VYHPLIGTLT EMHAIIVWLK TASYAFTNRD LRHAYLQNVT MKNLVYFWWA PTLVYQPVYP
                 NPHPVAGMML LTLGTIVFLK MTSYGVVNDH LRERMWDNIS LYDIFYFMFT PTLVYEECFP
                 ---------- ---------- ---------- ------ENLT LRNLMYFLAV PTLTYQVNFP
                 DSSPLCRSAL GCQTVVNSFK MHSYFITNRY FREEIVLYWL VFDFVEYVRI PSLVYEIEFP
                 ---------- ---------- ---------- ---------- ---------- ----------
                 RLSLMVNIVI VFTMMIYGMK AYSYYDYIRR RKFTLKPISL FREYCYFLFA PTLCFFRSYP
                 DWHIIHIMIV FIECLVLLMK MHSYTRVQIQ SARSSEQRQS FRSFCLFLLF PTLVYQSQFP
                 DWNLIHAVSA FIEGLVLLMK MHSYIRTKLE ISRTENPIPD IKDFTMYLLI PSLVYEPNFP
                 DWNTIHAVSA FVECLVLLMK MHSYIRTKLE LARNENPNPD VKDFTLYLFY PTLVYEPKFP
                 KWPIIPAAFV QVAAVCNFMK MHSYTEINLE FHRKRNGNIN LPNFFYYMVV PSLVYEPQFP
                 AWPIIPAAFV QMIAVVQFMK MHSYSSTNMN FCDDMRENVT LRNFCDYLFC PVLVYEPMYR
                 DWYLPQGAFV TFQSCVFFFK MHSYTMTNYK MRREWINNIN FRNFTKFIMT PALVYEPQYP
                 DWYLPQGAFV TFQSCVFFFK MHSYTMTNYK MRREWINNIN FKNFTKFIMT PVLVYEPQYP
                 DWYLPQGAFV TFQSCVFFFK MHSYTMTNYK MRREWINNIN FKNFTQFIMT PVLVYEPQYP
                 DWCSTHATFC CLLACSHFMK MHSYTQANKK YREIYLQNIN IKNFTLFMWM PVLIYEKSYP
                 NWGTTHATFI SFICCTHYFK LHSYKQMNKQ YRETKNANIS LENFTLYMWM PTLVYEHSFP
                 QLGFIPGAFV GAMACIGFMK EVSYLKHCKK --------IG LWEFFIYMIT PALVFYHDYP
                 KLGFIPGAFV GIMANIGFMK EVSYIKHCKK --------IG LWEFFVYMIT PALVFYHDYP
                 RWTWTAQVFF TLHTLTILMK VHSYAFYNGH LSETQRQNLT VVNYVDFIFC PTLCYELEYP
                 QWTWTAQVFF TLHTLTILMK LHSYAFYNGH LSETERQNLH VGNYVDFLFC PTLCYELEYP
                 EWTWTAQVFL LLHTMVLLMK MHSYSFYMGH LSETEKANLT WANYLDYLCC PTLCYEIEYP
                 ---------- ---------- ---------- ---------- ---------- ----------
                 NWSWTHRAMF ILHSMVILMK LHSYNVVNGW YSYCYHENLT IPNALDFLFM PSLCYQLYYP
                 DWPWTHTVFF VMHGMVMLMK MHSYAFYNGY LASVWKNNLT LANHYEFIVL PTLVYELEYP
                 DWPWTHTVFT VLHCLTMLMK QHSYAAYNGY LSELYRQNLT LKNFCDFITL PTLVYELEYP
                 NWPWVQSGFF TMHTIVMMMK MHSYTTLNGD LSVKLKDNVT IINFLDYLLV PSLVYWMEYP
                 KLHWLSKIFL FLHSLVLLMK MHSFAFYNGY LWGIKENNIS AKSFFWFTMF PTLIYQIEYP
                 KLHWLSKIFL FLHSLVLLMK MHSFAFYNGY LWGIKENNIS AKSFFWFTMF PTLIYQIEYP
                 DFNWVTRIFL FLHSVVFVMK SHSFAFYNGY LWDIKQNNIS CSNFFMFCLF PVLVYQINYP
                 DFNWVTRIFL FLHSVVFVMK SHSFAFYNGY LWDIKQNNIS CSNFFMFCLF PVLVYQINYP
                 DFPWIAKVFL VLHSLVFIMK MHSYAFYNGY LWSIYKQNIT LFNYFEYSMF PTLVYTLNFP
                 SLSPVPAFFI GLQSLSLLLK NHSYYFGIRA VQLERQELVS LRRFLYFLVI PTLVYRIEYP
                 GLSPVPSFFL VLQAHSFFLK SFSFYSVIAS AEEDGTELLN LRNFSYFILA PTLVYRTKYP
                 EYPVVPSFSV AAQATCFFLK IHSFVAVVER ECWRGTLLLD WKMFSYFLVA PTLVYRVKYP
                 RLSTVPSFAL TTQATVSFLK MHSYHVEVRR ALGDLKELVS FRKFAYFWFA PTLVYSVSYP
                 NLGMASALTI QIEMVRIGLK MHSYIRNKLL YCITDNLFGE VKRFAYFFAA PTLIYRDQYI
                 TLGMGSAFII QCEMVRIGMK MHSYLRNKLL YC-TENIQTE VSRFIYFFFA PTLIYRDKYI
                 VNGFGSRMIV MCEAVRMMMK NYSYARNKML YG-TENLSQE LKRYTYFSLA PTLLYRDYYV
                 VNGFGSRMIV MCEAVRMMMK TYSYARNKML YG-TENLSQE LKRYTYFFLA PTLLYRDYYV
                 ---------- ------MVMK VHSFVRENAP KVLKTK---D FSKYLYFLFA PTLVYRDEYP
                 NLPPASAVTL LMEQVRLVMK THAFVRSNIP VALFYF---D FSKYLYFMFA PTLVYRDRYP
                 QLPPASRCVL VFEQVRLLMK SYSFLRETGP GTLWAR---S FSSYLYFLFC PTLIYRETYP
                 QLPPASRCVL VFEQVRLLMK SYSFLRETGP GTLWAR---S FSSYLYFLFC PTLIYRETYP
                 QVPKVTR--- ---------- --EF------ PTLIPY---S FSSYLYFLFC PTLIYRETYP
                 QLPPASRCVL VFEQVRFLMK SYSFLREAVP GTLRAR---S FSSYLYFLFC PTLIYRETYP
                 QLPPASRCVL VFEQVRFLMK SYSFLREAVP GTLRAR---S FSSYLYFLFC PTLIYRETYP
                 QLPPASRCVL VFEQVRFLMK SYSFLREAVP GTLRAR---S FSSYLYFLFC PTLIYRETYP
                 ELPPASRCVL VFEQVRLLMK SYSFLRETVP GIFCVR---S FSSYLYFLFC PTLIYRETYP
                 KLPPASSLIV ILEQVRFLMK SYSFLRECVP LLL------K FSSYLYFLFC PTLIYRESYP
                 TLPPASRCIV ILEQIRFIMK THSFVRENVP RVLN-----T VNQYLYFLFA PTLIYRDSYP
                 TLPPASRCIV ILEQIRFIMK THSFVRENVP RVLN-----T VNQYLYFLFA PTLIYRDSYP
                 TLPPASRFII IFEQIRFVMK AHSFVRENVP RVLN-----T VNQYLYFLFA PTLIYRDSYP
                 TLPPASRFII IFEQIRFVMK AHSFVRENVP RVLN-----T VNQYLYFLFA PTLIYRDSYP
                 TLPPASRFII IFEQIRFVMK AHSFVRENVP RVLN-----T VNQYLYFLFA PTLIYRDSYP
                 TLPPASRFII IFEQIRFVMK AHSFVRENVP RVLN-----T VNQYLYFLFA PTLIYRDSYP
                 TLPPASRFIV ILEQIRMVMK AHSFVRENVP RVLN-----T VNQYLYFLFA PTLIYRDSYP
                 DLPPASRFII ILEQVRLIMK SHSFVRENVP RIFA-----Q VTQYLYFLFA PTLIYRDSYP
                 GLPPASCFIL ILEQVRLMMK SHSFIRENVP RVRS-----Q FTQYIYFLFA PTLIYKDNYP
                 NLPPVSSIII LTEQIRLILK VHAFVRSNVP KVLYT----E FGQYLYFLFC PTLVYRDHYP
                 PLDSPMRGSL AMQMFVLSFK MHSYFMNNLH LEQEWRSNLT LADFARFLCL PTLVYDERFP

                 RTPRVRRRWL LKRFAELAVV LSAMLLLVTQ FVAPTVRGTS LVERLMALAI PTLFVWILMF
                 RSKRFRARWM AKKLLMLTGG LGLMLFSIEQ YIQPTIDNSR MLERILKLSI PTLYWWLAMF
                 RSACIRKGWV ARQFAKLVIF TGFMGFIIEQ YINPIVRNSY AIERVLKLSV PNLYVWLCMF
                 RTPYIRKGWL FRQLVKLIIF TGVMGFIIEQ YINPIVQNSY AIERVLKLSV PNLYVWLCMF
                 RTPYIRKGWL FRQLVKLIIF TGVMGFIIEQ YINPIVQNSY ATERVLKLSV PNLYVWLCMF
                 RSTCIRKGWV FRQFVKLAIF TGVMGFIIEQ YINPIVQNSY ALERILKLSV PNLYVWLCMF
                 RTPCIRKGWV ARQFIKLVIF TGLMGFIIEQ YINPIVQNSY AIERVLKLSV PNLYVWLCMF
                 RSASIRKGWL ARQLIKLVIF TGLMGFIIEQ YINPIVRSSY AIERVLKLSV PILYVWLCMF
                 RTTYIRKGWV VRQLIKCLVF TGLMGFIIEQ YINPIVKNSN AIERVLKLSV PTLYVWLCMF
                 QTTCIRKGWV TQQLIKCVVF TGLMGFIIEQ YINPIVKNSN AIERVLKLSV PTLYVWLCMF
                 RSPRIRTGWV LRQLGKWIVF NGFMGFIIGQ YMNPIIRNSY AIERVLKLSI PTLYVWLGFF
                 ---------- ---------- ---MGFIIGQ YINPIIRNSY VIEHVLK--- ----------
                 RTSCVRKGWL IRQIILYLIF TGLQGFIIEQ YINPIVVNSN AVETVLKLSL PNVYLWLCMF
                 RTPYVRKGWL VRQVILYLIF TGLQGFIIEQ YINPIVVNSN AVETVLKLSL PNVYLWLCMF
                 RTPYVRKGWL VRQVILYLIF TGLQGFIIEQ YINPIVVNSN AVETVLKLSL PNVYLWLCMF
                 RSDTIRKGWV LRQVGKLVVF LGLMGFIIEQ YINPTVKNSQ ALERILKLSL PVLYVWLCLF
                 RSDTIRKSWV LRQAGKLVVF LGLGGFIIEQ YINPTVKNSQ ALERVLKLSL PVLYVWLCLF
                 RTPSVRKGWV FRQLVKLIIF TGVMGFIIEQ YMNPIVQNSY AIERILKLSV PNVYVWLCMF
                 QTRRIRWINA LKHFTQFVFL LAVARIIGDQ YIVVTVSNTH IFERMLLLSI PVLYCWLTMF
                 ---------K LSFHNFTLCI CTNDRILADQ YIVVAVSNTH IIDRMLLLSV PILYCWLLMF
                 EKKR-KLLQH IQIFLQFVFF LAVIKILADQ YIVVAVTNTH IIDRMLLLSV PILYCWLLMF
                 ---------- ---------- ---VGIVIDQ YIWVVVRDSH FFRQMVRLSI PNLYVWLLMF
                 QYPRRNWVRL LKYTALLLFC LALQLIIIQQ YMLPVLLNAI LSERILKLAV PNLYLWLLMF
                 ---------- ---------- ---------- ---------I LSERILKLAV PNLYLWLLMF
                 QYPRRNWVRL LKYTALLLFC LALQLIIIQQ SPKVGVKVPI LSERILKLAV PNLYLWLLMF
                 RYPRRNWMRL LKYTALLLFC LALQLIIMQQ YMLPILVNAI LAERILKLAV PNLYCWLLMF
                 RVPRIRWLSV IRHVFESAAC LALMKIVVDQ HIVPVARNSH FLDKITRLSI PNLYVWLLMF
                 RSTRFRGRWV LWYAVRLVAL AGVMLIITEQ YLQPTIANSH MIERVLKLSL PTLYGWIIMF
                 R--------- -DEISVLSCF VAWEGLRAGR FWAFSVFDSR VAERVLKLAL PSTYAWLLGF
                 RSAERRYRYI LSLVVRLVIV GGAMSLIADQ YMLPTVHEWV SIERLLTLAV PNTYVWLLGF
                 ---------- ---------- ---------- -------STK ALGELLRLAI PSTFVWLITF
                 ---------- ---------- ---------- ---------- ---------- ---YVWLAGF
                 KSPRVRYWKI ADILMRMTVS IALFTFLLAQ IVQPALEELA AIFAELKLSI ANTYLWLLMF
                 RSPFIRWPKV FSLTLQLFIS VTLAVFLCAQ VVAPNLDSLQ IFDYLLKLSI TSTYIWLLGF
                 RLVRRSKGQI LNLVLRLFFC FVLLVFLVAQ VFRPTLNNLI FAEYILKLGI ASSYIWLLVF
                 RLVRRSKGQI LNLILRLFFC FVLLVFLVAQ IFRPTLNNLI FAEYILKLGI ASSYIWLLVF
                 RSPSIRKGYL LRRIVEAISL SLLILWMANQ YMLPLVQNSF IAERIMKLSL PNLYVWLLGF
                 RTEKINWRVV FKNMAEAIIL MLIINIITNE YIFIIIEHTH IIDRMLKISI LTIYTWILGF
                 RTEQINWRFV FKHMTEAIIS LLIINILTNE YILVIIEETH IIESMLKVSI LTIYIWMLGF
                 RTEKIRWIHV AKHIFEVILL IIMIKIISDQ YMFITVENTH IIERMLKVSI PTLYIWLIGF
                 RTEKTRWSRV VKYFIEAILL TVMIKIILEQ YIFITIENTH IIERMLKISI GTLYIWLIGF
                 RTDRTRWSHV AKYSIEAILL TVMVKIILEQ YIFITIENTH IIERMLKISI GTLYIWLIGF
                 RTPRIRKRFL LKRLAEMVDL SMLFFFIIHQ WIAPLLHNAM MVERIMKLAI PNHFIWLIFF
                 RTPRIRKRFL LKRLAEMVDL NMLFFCIIHQ WIAPLLHNAM MVERIMKLAI PNHFIWLIFF
                 RSPRIRKRFL LRRLLEMLFL TQLQVGLIQQ WMVPAIQNSR IVERLLKLAV PNHLIWLIFF
                 RSPRIRKRFL LRRILEMLFF TQLQVGLIQQ WMVPTIQNSR IIERLLKLAV PNHLIWLIFF
                 RSESIRMGFL LRRLFEMLLL TQLLVGLTQQ WMVPIIRSSR MTERLLRLAV PNHLLWLIFF
                 RSPRIRKRFL LRRLLEMLFL MQLMVGLIQQ WMVPTIQNSR MVERMLKLAV PNHFIWLIFF
                 RSPRIRKRFL LRRLVEM--- ---------- WMVPTIQNSR IIERLLKLAV PNHLIWLIFF
                 RLPAIRKRFL IRRIVEFFFL LGLMIGVAQQ WIVPTIKNSR AAERVMKLAI PNHFLWLLFF
                 RTSRIRKRFL IKRVIEVLVG MQVVLGLFQQ WIIPSVKNSP ATERLLKLAI PNHLLWLIWF
                 RTERVRYRYV ATMVGVILLC IATQVAIMQQ FMLPVLQGQS LVYHAAKLAI PSIIVWLLGF
                 RTTQIRKMYV AWHSLQACAC AAVQYVLLMQ FYIPTLRNSN LWFFCMKLAL PSFIMWLLFF
                 ---------- ---------- ---------- ---------- -----MKLAL PSFIMWLLFF
                 ---------- ---------- ---------- ---------- -----MKLAL PSFIMWLLFF
                 RTKEIRVKYI LWNLIQLAIC FLVQFFLLCQ LMLPVLKRDS LLFDFMKLAI PSIFFWLLGF
                 RTSHVRWRYV LVYVAQLLPI VLFQQVLFGQ FMLPVLMHSS FLFDIMKIAV PSILVWLMGF
                 RTAKIRWGWV LRRIWEFIGI WAGIYVVARQ YVMPGLMNTL IVEGLLKIAV PNFLIWILGF
                 RTQKIRKLWL LKRISELILV IMFQTVLWIQ YLDPLLTETF FFERIIKLSI PSFYFWLAGF
                 RTQRIRKVWL AKRFVELIFT FLFQTVLWVQ YVSPLLEESF LLERMLKLSI PNLYFWVSGF
                 RTNSIRKVWL IKRIIEYIFV ILFLLIIWFQ YTEPLVENTV LADRLLKLAI PNTYMWIALF
                 RTQSIRKVWL IKRIIEYIFV ILFLVIIWFQ YTEPLVENTV LADRLLKLAI PNTYMWMALF
                 RTPTFRTTFF LKRVGEFVTC LVMMYVLTEQ YAKPTLANST IVERVLKLST TAVVIWLLMF
                 RTSHIRWSFV AKRLSEFFCL AVFIWLLSAQ YAAPVLRNSS ILERVMKLST ISLIIWLAGF
                 RTPSIRWSFV AKRLAEFVGL AMFIWLLSAQ YAAPVLRNSS ILERVMKLST ISLIIWLAGF
                 RTAKIRWSFV AKRCGEVICL SVFIWFLSAQ YATPVLRNSS IVERLLKLST ISLIIWLAGF
                 RTDKIRWVFV LKRLGEIFCL AVFIWVATAQ YATPVLRNSS ILERLMKLST ISLVIWLAGF
                 RTKSIRFKVL LFDCLELLAC SFILIFLVEQ YVMPLVEHSR LFERLLKLTV PNIVIWIVGF
                 RGRAIRGRWL LRRLFELVIT LTALAIIIGQ YIEPAVTNSA SCARVCLVLA PPCATRRLSY
                 RTDKVDYRYV AREYGGGLLI CLVMYLVIQR HISPFLQEID WYDLIINLTI PSMIIWMLTF
                 ---------- ---------- ---------- ---------- ---------- ----------
                 MTNTIRISFI LKQVFSILIC GLVGWFIFIQ YLEPLFRNSK FGYLLLKTSV PWFVLWLILS
                 RTLAIRPWYL MEKLIALTLS FAMFYVIVTN HVIPILNDSD PVLVISNLLL PFIGCYLMTW
                 RTCRIRWAYL AEKTFSVIMG ISMLYIIVTT HVMPRLEDSN PVLSVVSLLL PFLGCYLLTW
                 RTDRIRWGYV AEKFLANALA MSMLYIIVTD HVIPRLEDSN PVLVVINLLL PFLGCYLMIW
                 RGKGFRPAYF VWKLISLASA MTVMYLACTS YLIPTISRSS LLEAIFSLIF PFLFLDLLIF
                 RGGGFRPTYF VFKLFSMVGA MVVMYLACTS YLIPTMMRSS ITEAIFSLVF PFLFLDILIF
                 QSGKIRWWYV IVKFINTISM LIMGYMIVSN HIYPIILKVS LVDSIFQMTL PLIFLCLTLF
                 SSGKIRWWYV IVKFINTISM LIMGYMIVSN HIYPIILNVT LVDSIFQMTL PLIFLCLTLF
                 QSGKIRWKYV VVKFMNSMAM LIMGYMIVSN HIYPIIQNIS LPDSIFQMTL PLIFLCLTIF
                 RSPKVRIWYI LLKSTITAFC ILAAYAIWTD YVMPVIQLGH RIELIFQLLL PLGAFNMCLF
                 RKDKVDYKYV VYKSSMAAFG ILFGYIVCCD YIIPYTSQGY WFETLFRIIF PFTILQMVLF
                 KTKKIRLVYC FAKLFNIAYF DILGAVIIAK HIEPSIIGTD QILQTILLLF PLTAFWIVLF
                 KTKKIRLVYC LAKLFNIVYF NILGAVIIAK HIEPSIIGTD YVLQTILLIF PLAIFWILLF
                 RSKERRWIEI GLKTLAIFGC IFLLTLTSEE FILPVLTEAI LAETISMLLF PFMVTFLLVF
                 RRQDRRWSEI GWKTAAVFGC IFLLTLVSEE FILPVLTEAI LAETISMLLF PFMITFLLVF
                 RTAAIDWQNL LSKVLAVFGC IFLLTVISEE FILPALTDAV LAETISWLLF PFMLTFLLVF
                 ---------- ---------- ---------- ---------- ---------- ----------
                 RTAHVRIHYL IECALGTFGC IFLLVIISDH FMVPVLAKAR LGHTVAFLMF PFMLSFLLVF
                 RSESINWYYA AEKMVACFGV IFVMIMISQA FIYPVVMETY FPWMLADLIF PFMMEYLLSW
                 RTDKIDWVYV AEKTAATFGI IVVMIAVSQS WIYPVVMSTE FPWVLSDLLF PFMMEYLLAF
                 RTDKIRIWYL FEKIVATLGT FLILYVTTER FIIPKLYDPS EPRVIIELLF PFLINYLLIF
                 RTKEIRWSYV LEKICAIFGT IFLMMIDAQI LMYPVAMRAK WVGLLVDIVP GFIVMYILDF
                 RTKEIRWSYV LEKICAIFGT IFLMMIDAQI LMYPVAMRAK WVGLLVDIVP GFIVMYILDF
                 RTSRIRWRYV LEKVCAIIGT IFLMMVTAQF FMHPVAMRCE WFHLLFDMIP GFTVLYMLTF
                 RTSRIRWRYV LEKVCAIIGT IFLMMVTAQF FMHPVAMRCE WFHLLFDMIP GFTVLYMLTF
                 RTKRIRWSYV FGKTFGIFGL IFLMILIAEN NLYPIVLRCQ YFFLLMDMIP PFLMVYLFTF
                 HSPRIRVDFL VRRTLQALGC MFLIYELVVY SMLPVFKQVS NVEFIVELMI PAVLLWTMLF
                 KSDKIRIGFL LMQILRGLGL LAVIYLIITE QMLPVFYKAS LLESIVLLTL PAGSLYLALF
                 RTKEIRWKCF FGLFIQGCGL LFVMYLIMTE YMLPLFHNAH SIEFVVTLIV PTGIFYLLFF
                 RSASVSTSFI CRKVGTGLGL LLAIYLLITE HFLPCFDDPS FVEVVIALFL PCTLLFLALF
                 YSPKRCLRNA FFHFLNFFLC IYFGFILFKT FCKDQIIQMS FIICQFKLIM PSTFSIFLLF
                 LAPSRSFKSA AMHFLNFFLC IYFGFILFKT FCKDQIILLQ FIQCLFKLMM PSTFSILLLF
                 KAPNYSRKKV IIEFANFFLC IYYGFILFRS FCKEPILQLN FIVTLYKLMM PSTFSLVLVF
                 KAPNYSKKKV VIEFANFFLC IYYGFILFRS FCKEPILQLN FIVTLYKLMM PSTFSLVLVF
                 GTPSIRWNYV VSNFGQVVGC LVYANFVLVR FMIPVFRNIV LVLAIFGSML PGMLVLFLVF
                 RTRSIRWKWV CFNFLQVVGV LFYLYFIFVR FCVPVFRQIA LVLAVFGCML PGTLVLLCGF
                 RTPNVRWNYV AKNFAQALGC VLYACFILGR LCVPVFANMA LVLSIMHATL PGIFMLLLIF
                 RTPNVRWNYV AKNFAQALGC VLYACFILGR LCVPVFANMA LVLSIMHATL PGIFMLLLIF
                 RTPNVRWNYV AKNFAQALGC VLYACFILGR LCVPVFANMA LVLSIMHATL PGIFMLLLIF
                 RTPYVRWNYV AKNFAQALGC VLYACFILGR LCVPVFANMA LVLSILHATL PGIFMLLLIF
                 RTPYVRWNYV AKNFAQALGC VLYACFILGR LCVPVFANMA LVLSILHATL PGIFMLLLIF
                 RTPYIRWNYV AKNFAQALGC VLYACFILGR LCVPVFANMA LVLSILHATL PGIFMLLLIF
                 RTPSIRWNYV AKNFAQVLGC LLYACFILGR LCVPVFANMA LLLSILHATG PGIFMLLLIF
                 RTPCIRWNFV AKNFAQFLGC LFFLNYVFFT LCIPVFTNMM LVLSIFHATL PGTFVLLLSF
                 RTPTVRWGYV TMQFAQVFGC LFYVYYVFER ICTPLFRNIV LILCIFNSIL PGALILFLTF
                 RTPTVRWGYV TMQFAQVFGC LFYVYYVFER ICTPLFRNIV LILCIFNSIL PGALILFLTF
                 RNPTVRWGYV AMKFAQVFGC FFYVYYIFER LCAPLFRNIV LVLCVFNSIL PGVLILFLTF
                 RNPTVRWGYV AMKFAQVFGC FFYVYYIFER LCAPLFRNIV LVLCVFNSIL PGVLILFLTF
                 RNPTVRWGYV AMKFAQVFGC FFYVYYIFER LCAPLFRNIV LVLCVFNSIL PGVLILFLTF
                 RNPTVRWGYV AMQFAQVFGC FFYVYYIFER LCAPLFRNIV LVLCVFNSIL PGVLILFLTF
                 RTPTVRWGYV AVQFLQVFGC LFYVYYIFER LCAPLFRNIV LVLCVFNSIL PGVLMLFLTF
                 RNPSIRWGYV ATKFAQVLGC LFYAYYVFVR LCIPLFRNIV LVLCIFNSIL PGVLVLFLAF
                 RNPCIRWGYV ATKFSQVLGS LFYAYYIFVR LCIPQFRNIA MVLCVFNSIL PGVLVLFLAF
                 MTPCIRWDYV VSNFFQVAMC ILYTYYVFAR FCVPVFRNTN LILSAFSCML PGTMVLVLGF
                 LTRRRRWGSV ARAALSSFLV LSTMYSLV-H HMLPIMAQAS LPYLILELSV PSMLFWIAAF

                 VALFELWLSI VAEVTRFGDR LFYRDWWNAR KFDDYWRLWN LPVHNWLVRH VFFPCLNLGL
                 YTLFDLWLNI IAELLRFGDR EFYKEWWNAT TVGEYWRLWN QPVHKWMLRH VYFPLIRHGV
                 YCFFHLWLNI LAELLCFGDR EFYKDWWNAK SVGDYWRMWN MPVHKWMVRH IYFPCLRSKI
                 YCFFHLWLNI LAELLRFGDR EFYQDWWNAK TVEDYWRMWN MPVHKWMIRH LYFPCLRHGI
                 YCFFHLWLNI LAELLRFGDR EFYKDWWNAK TVEDYWRMWN MPVHKWMIRH LYFPCLRHGL
                 YCFFHLWLNI LAELLRFGDR EFYKDWWNAK TVEEYWRMWN MPVHKWMVRH LYFPCLRNGI
                 YCIFHLWLNI LAELLCFGDR EFYKDWWNAK TIDEYWRMWN MPVHKWMVRH IYFPCLRNGI
                 YSLFHLWLNI LAEVLRFGDR EFYKDWWNAK TIDEYWRLWN MPVHKWMVRH IYFPCLRNGI
                 YCFFHLWLNI LAELLCFGDR EFYKDWWNAK TVEEYWRMWN MPVHKWVIRH IYFPCIRNGF
                 YCFFHLWLNI VAELLCFGDR EFYKDWWNAK TVEEYWRMWN MPVHKWIIRH IYFPCIRKGF
                 YCFFHLWLNI VAEILCFGDR EFYKDWWNAK SVDEYWRLWN MPVHRWLVRH VYFPCLRLGL
                 -------LFI ALQILCFGDR KFYKDWWNAK SVDEYWWLWN MPIHCWLIRH VYFPCLRLGL
                 YAFFHLWLSI LAEILRFGDR EFYKDWWNAK TIDEYWRKWN MPVHKWVVRH IYFPCMRNGI
                 YCLFHLWLNI LAEILRFGDR EFYKDWWNAK TIDEYWRKWN MPVHKWIVRH IYFPCMRNGI
                 YCLFHLWLNI LAEILRFGDR EFYKDWWNAK TIDEYWRKWN MPVHKWIVRH IYFPCMRNGI
                 YCFFHLWLNV VAELLCFGDR EFYKDWWNAQ TVEE------ -PVHKWMVRH IYFPSIRAGL
                 YCLFHLWLNI VAELLRFGDR EFYKDWWNAQ TVEEYWRMWN MVLITFPLFH VQHA------
                 YCFFHLWLSV CACLSLF--- ---------- ---------- ---------- ----------
                 AVIFHYWLNL LAELTRFGDR RFYGDWWNAS NFGEYWRKWN LPIHQFIVRH ISKPLHTIGV
                 VVIFHFWCNF LAEITRFGDR RFYGDWWNAS CFAEYWRKWN LPIHQFLIRH ISKPLTNLGL
                 VVIFHFWCNF LAEITRFGDR RFYGDWWNAS CFGEYWRKWN LPIHQFLIRH ISKPLTNLGL
                 IGLFHHWCNI LAEITRFGDR EFYLDWWNAS SFGEYWRKWN LPIHFFLHRH VNKPLLRNGV
                 FTLFHTWMNI LAELTRFGDR EFYLDWWNSV NFREYWQKWN LPVHYFILRH MYIPMRRLGY
                 FTLFHTWMNI LAELTRFGDR EFYLDWWNSV NIREYWQKWN LPVHYFILRH MYIPMRRLGR
                 FTLFHTWMNI LAELTRFGDR EFYEDWWNSV NFREYWQKWN LPVHYFILRH MCIPMRRLG-
                 FTLFHTWLNI LAELTRFGDR EFYLDWWNSV SFREYWQKWN LPVHYFILRH MYVPLRRLGC
                 VGLFHHWCNI LAEVTRFGDR QFYLDWWNAS SFGEYWRKWN LPIHHFLNRH INKPLRRARF
                 YCLFHLWLNI LAELTFFGDR EFYKDWWNAT DISDYWRLWN SPVHKWMLRH VYYPALRAGV
                 YCLFHLWLNV LAELTRFGDR EFYKDWWNAA TVGEYWKLWN MPVHKWLLRH VYFPAIRAGS
                 YAFFHLTLNL LAEVLRFGDR LFYRDWWNAN TIGSYWRLWN LPVHYWMIRH IYFPSLRAGL
                 YVYFHCTLNL FAEITRFGDR LFFKDWWNCT SFSRYWRTWN LPVHQFLVRH VYFPLLRAGA
                 YVFFHVWMNL LAELLRFGDR LFYKAWWNAV TFEAYWRLWN LPVHHWIARH VYFPALRKRL
                 YTYFHLYLNL FAELLRFGDR VFYKDWWNSS EVSAYWRLWN MPVHYWLIRH VYFPCVRLKM
                 YGFFHCFMNL AAELLRFGDR VFYRDWWNAS EVSAYWRLWN MPVHYWLVRH VYFPCIRVGM
                 YGFFHVLLNL LAQLLRFGDR VFYRDWWNST NMSSYWRLWN LPVHYWLVRH LYFPCIRIGM
                 YGFFHVLLNL LAQLLRFGDR VFYRDWWNST NMSSYWRLWN LPVHYWLVRH LYFPCIRVGM
                 YVFFHLYLNI VAEITRFGDR EFYRDWWNST GLDYFWRTWN MPVHHWMVVL IYTPMRRRGF
                 FVLFHNWCNI LAEITKFGDR LFYKDWWNAS SFGEYWRKWN LPVYYFVYRH VNRPLIYYGV
                 FVLFHNWCNM LAEITKFGDR LFYKDWWNAS SFGEYWRKWN LPVYYFVYRH VNRPLIYYGV
                 LIVFHHWCNI LAEITRFGDR LFYKDWWNAS SFAEYWRKWN LPIYYFVCRH INKPLIYYGI
                 LIVFHHWCNI LAEITRFDDR LFYKDWWNAS SFAEYWRKWN LPIHYFVHRH INKPLIYYGF
                 LIVFHHWCNI LAEITRFDDR LFYKDWWNAS SFADYWRKWN LPIHYFIHRH INKPLIYYGF
                 YWFFHSNLNV LAEITQFADR TFYRDWWNSE SVPYFWSNWN IPVYRWCKRH LYQPLMRRGY
                 YWFFHSNLNV LAEITQFADR TFYRDWWNSE SVPYFWSNWN IPVYRWCKRH LYQPLMRRGY
                 YWLFHSCLNA VAELMQFGDR EFYRDWWNSE SITYFWQNWN IPVHKWCIRH FYKPMLRRGS
                 YWLFHSCLNA VAELMQFGDR EFYRDWWNSE SVTYFWQNWN IPVHKWCIRH FYKPMLRRGS
                 YSFFYSSMNF MAELLRFGDR EFYRDWWNSE TITYFWQNWN IPVHKWCLRH FYKPLLRRGA
                 YWYFHSSMNF VAEIMQFGDR EFYRDWWNSE TIPYFWSNWN IPVHKWCLRH FYKPMLMRGA
                 YWFFHSSMNF VAEIMRFGDR EFYRDWWNSE TVTYFWQNWN IPVHRWCLRH FYKPMLRRGV
                 YCYFHSFLNI TGELLRFADR CFYKDWWNSN TVQYFWQNWN IPAHRWAVRH LYKPMIRRGY
                 YLCFHSYFNM LGEVLKFADR DFYGDWWNAT NIDVFWRSWN MPIHRWAVRH LYMPLIERGY
                 LWFFHCALSA WAELLRFADR QFYQDWWNAT TLESFWNKWN MLVHEWALRH VFIELQYKRV
                 WGFFHCGLNV IAELTRFADR EFYREWWNST TLNHFWRTWN VLVHEWCVRH LYIESRRHNV
                 WGFFHCGLNV IAELTRFADR EFYREWWNST TLNHFWRTWN VLVHEWCVRH LYIESRRHNV
                 WGFFHCGLNV IAELTRFADR EFYREWWNST TLNHFWRTWN VLVHEWCVRH LYIESRRHNV
                 YALFHCWLNA WAELWRFGDR GFYRDWWNST TLDSFWSKWN VPVHEWCLRH IFVESMHYHV
                 YAFFHCSLNI WAELNRFADR NFYSDWWNAT TLESFWNHWN VLVHEFCLRH IFVESQAYRV
                 YSIFHLYLNI LAELTRFGDR QFYKDWWNST TLGYFWRTWN LPVHSWMVEH VYMPLTTRGW
                 YGVFQVWLNV TSELLKYADR QFYLDWWNCN DFESFWKLWN LPVHNWCVRH FYTPILQKGI
                 FGLFQVFLNI TAELLRYGDR QFYLDWWNCR DLEQYWRMWN LPVHNWCVRH FYNPMLKRGF
                 YGQFQCFLNI TAELLRFADR EFYKDWWNCK NLEEYWRLWN LPVHHWLVRH IYFPCLKSGM
                 YGQFQCFLNI TAELLRFADR EFYKEWWNCK NLEEYWRLWN LPVHHWLVRH VYFPCLKSGM
                 YALFHAFLNA LSEVLRFGDR TFYLAWWNSG NLATYWRLWN RPVYLFFKRH VYIPSVQLGM
                 FALFQSLLNA LAEVMRFGDR EFYTDWWNSS SLGVYWRSWN RPVYLFMKRH VYSPLVGRGW
                 FALFQALLNA LAEVMQFGDR EFYTDWWNSS SLGVYWRSWN RPVYLFMKRH VFSPLVGRGW
                 FALFQSFLNA LAEVTRFADR SFYDEWWNSE SLGVYWRTWN KPVYQYFKRH VYSPMRSRGW
                 FALFQSFLNA LAEVMRFGDR SFYDDWWNSE SLGAYWRTWN KPVYTFFKRH VYMPMIGRGW
                 YIVFHLALNI VGEILCFGDR LFYLDWWNCT DLSYFWRTWN LPVHKWMVLH IYLPLVNNGV
                 PYPHHNHRNR HSHHNHRNHH NHYQDWWNAA TVGEYWKLWN MPVHKWLLRH VYFPAIRAGT
                 YCVFHCFMNA TAEMVRYADR EFYLEWWSAT SVSQYWRLWN RPVLKFMSRH IYVESMRKGF
                 ---------- ---------- ---------- -MQEFWRK-N RPVYKWMCRH VYVEMKTRLM
                 FAFFHCYLNI LAELCCWGDR YFFNDWWNAP DFQTFWKNWN RPVHQWLLRH VYQPSLGSNI
                 FIIFECICNI AAEISMYAKR DFYGDWWNST TFEEFARKWN RPVHEFLFHH VYLEGRKFQM
                 FIIFECICNG FAEVTYSADR DFYGDWWNST TFDEFARKWN KPVHEFLLRH VYLETLDYKI
                 FIIFECICNG FAELTYLADR DFYGDWWNST TFDEFARKWN KPVHEFLLRH VYLETLEYKL
                 FILFECICNL LAEITNFANR DFYHDWWNST NWDEYSRKWN RPVHKFLLRH VYMETQQYRW
                 YILFECICNL AAEITNFANR NFYDDWWNST NWDEYSRKWN KPVHRFLLRH VYMETQQYKW
                 NMIFENYCNF WAELTHFGDR QFYTDWWNST DYEEFNRNWN RPVYEFLYRH VYLELIFFGF
                 NMIFENYCNF WAELTHFGDR QFYTDWWNST DYEEFNRNWN RPVYEFLYRH VYLELIFFGF
                 NMVFENYCNF WAEITHFGDR LFYTDWWNST DFEEFNRNWN RPVYEFLYRH VYLELIFFGI
                 YILFENILGV FAEITRFGDR KFFDDWWNCT SYEEYNRKWN RPVHLFLYRH VYLECLEYKT
                 WVVFENILNV FGELTRFGDR CFYQDWWNST TFEEYNRKWN RPVHTFLYRH VYLECIEHKF
                 FLTFENILNL LAEITYFGDR EFYHDWWNAT TFEEFNAKWN TVVYAFLHTH VYLQLQEWKV
                 FLTFENILNL LAEITYFGDR EFYHDWWNAT TFEEFNAKWN TVVYAFLHTH VYLQLQEWKV
                 LVIFEYVLGA FAELTCFADR HFYSDWWNSC DWLEFSREWN IPVHHFLRRH VYFPSL-SNF
                 LVIFEYVLGA FAELTRFADR HFYADWWNSC DWLEFSREWN VPVHHFLFRH VYFPSR-CNF
                 LVIFEYVLGA FAEITHFADR HFYSDWWNST DWMEFSREWN VPVYNFLRRH VYSASR-PHV
                 ---------- ------FADK --------LT DWMEFSREWN VPVYSFLRRH VYSASR-PHT
                 WVIFEGVCNF SAEITRFADR NFYDDWWNCW TWDQFARTWN KPVHYFLLRH VYVPLNS--M
                 YLIWETILNF VAEMTKFADR NFYGAWWNSV SWDQFARDWN RPVHNFLLRH VYHSSISMKV
                 YVIWECVLNA LAEITMFADR GFYADWWNSV SWDQFARDWN RPVHHFLLRH VYHSSISYRL
                 YIIFECILNA FAELSRFADR NFYDDWWNSM TYDEFARKWN KPVHQWLLRH VYSHSIEYKL
                 YLIWDAILNC VAELTRFGDR YFYGDWWNCV SWADFSRIWN IPVHKFLLRH VYHSSMSFKL
                 YLIWDAILNC VAELTRFGDR YFYGDWWNCV SWADFSRIWN IPVHKFLLRH VYHSSMSFKL
                 YMIWDALLNC VAELTRFADR YFYGDWWNCV SFEEFSRIWN VPVHKFLLRH VYHSSMGLHL
                 YMIWDALLNC VAELTRFADR YFYGDWWNCV SFEEFSRIWN VPVHKFLLRH VYHSSMGLHL
                 FLIWDAILNA IAELSKFADR DFYGPWWSCT DFSEFANQWN RCVHKFLLRH VYHSSISFDV
                 TVTFEVILNV FAEVTYFGDR RFYEDWWNST NLSEFSRKWN RPVHDWLYLH VYRCLVKQRY
                 FITFEVALNI FAEVTFFADH YFYEDWWNSL SYDEFSRKWN RPVHEWLAQH VYKRARIRGF
                 ILIFEVMLNG FAELTRFGDR LFYEDWWNSV THDEFLRKWN RPVYNYLMKI VYSHCRKMGT
                 FLVFEVLLNI AGELTRFGDR QFYEDFWNAT NMSEFSRKWN RPVHDWLLKH IYGDAIQAGA
                 FGLLHSWFNA WAELLRFPDR TFYMDWWNSE EFGTYYRKWN IVVHEFLFYY AYGDTVRGKY
                 FGLLHSWFNG FAELLRFPDR TFYLDWWNSE EFGTYYRKWN IVVHEFLFYY AYGDTVRGKY
                 FGLLHSWFNG WAELLRFPDR TFYHDWWTAS EFGQYYRKWN VIVHEFLYYY VYLDSEKGKR
                 FGLLHSWFNG WAELLRFPDR TFYHDWWTAS EFGQYYRKWN VIVHEFLYYY VYLDSEKGKR
                 FGVLHSWLNA FAEMLRFADR QFYKDWWNST SFAGYYRSWN VVVHDWLYYY IYKDIMLGYH
                 FCLLHSWLNA FAEMLRFGDR MFYQDWWNSS SYATYYRTWN VVVHDWLYTY VYKDVYEGRR
                 FAFLHCWLNA FAEMLRFGDR MFYRDWWNST SFSNYYRTWN VVVHDWLYSY VYQDGLWGGR
                 FAFLHCWLNA FAEMLRFGDR MFYRDWWNST SFSNYYRTWN VVVHDWLYSY VYQDGLWGGR
                 FAFLHCWLNA FAEMLRFGDR MFYRDWWNST SFSNYYRTWN VVVHDWLYSY VYQDGLWGGR
                 FAFLHCWLNA FAEMLRFGDR MFYRDWWNST SFSNYYRTWN VVVHDWLYSY VYQDGLRGAR
                 FAFLHCWLNA FAEMLRFGDR MFYRDWWNST SFSNYYRTWN VVVHDWLYSY VYQDGLRGAR
                 FAFLHCWLNA FAEMLRFGDR MFYRDWWNST SFSNYYRTWN VVVHDWLYSY VYQDGLWGAQ
                 FAFLHCWLNA FAEMLRFGDR MFYRDWWNST SFSNYYRTWN VVVHDWLYSY VYQDGLWGRR
                 FALLHCWLNA FAEMLRFADR MFYEDWWNST SFSNYYRTWN VVVHDWLYYY VYRDLLSNQR
                 FAFLHCWLNA FAEMLRFGDR MFYKDWWNST SYSNYYRTWN VVVHDWLYYY AYKDFLWTKR
                 FAFLHCWLNA FAEMLRFGDR MFYKDWWNST SYSNYYRTWN VVVHDWLYYY AYKDFLWTKR
                 FAFLHCWLNA FAEMLRFGDR MFYKDWWNST SYSNYYRTWN VVVHDWLYYY AYKDFLWSKR
                 FAFLHCWLNA FAEMLRFGDR MFYKDWWNST SYSNYYRTWN VVVHDWLYYY AYKDFLWSKR
                 FAFLHCWLNA FAEMLRFGDR MFYKDWWNST SYSNYYRTWN VVVHDWLYYY AYKDFLWSKR
                 FAFLHCWLNA FAEMLRFGDR MFYKDWWNST SYSNYYRTWN VVVHDWLYYY AYKDFLWSKR
                 FAFLHCWLNA FAEMLRFGDR MFYKDWWNST SYSNYYRTWN VVVHDWLYYY AYKDLLWSKR
                 FAFLHCWLNA FAEMLRFADR MFYKDWWNST SFANYYRTWN VVVHDWLYYY AYRDFLWGRR
                 FAFLHCWLNA FAEMLRFGDR MFYKDWWNST SYANYYRTWN VVVHDWLYYY VYRDFLWQKR
                 FAILHSWLNA FAEMTRFADR MFYKDWWNAP SYADWYRTWN VVVHDWLYTY IYKDLVQ--N
                 FVVFHCGFNA WAEIVGMADR DFYQDW---- ---------- ---------- ----------

                 NKTAATAVVF FISAALHELL VSAPCHLAFA GMMTQVPLIA LTNANVLFWL VFVVGQPMCL
                 PKFHAGLMVF FVSAVFHEVL VGVPLHMAFW GLMMQVPLMI VTEWNIIFWV SFFVGQPLAM
                 PKTLAIIIAF LVSAVFHELC IAVPCRLAFL GIMFQVPLVF ITNYNMIFWF IFIFGQPMCV
                 PKAVALLIAF LVSALFHELC IAVPCHIAFG GIMFQVPLVF ITNYNMIFWF IFILGQPMCV
                 PKAAALLIAF LVSALFHELC IAVPCHIAFG GIMFQVPLVL ITNYNMIFWF IFILGQPMCV
                 SKGVSVVIAF AISAIFHELC IAVPCHMAFI GIMFQVPLVL VTNYNMIFWL FFILGQPMCV
                 PKAVALLIAF LVSAVFHELC IAVPCRLAFI GIMFQVPLVI LTNFNMMFWC FFILGQPMCV
                 PKGVAMVISF FISAVFHELC IAVPCRLAFL GIMFQIPLVI LTNFNMTFWC FFIVGQPMCV
                 SKGVAILISF LVSAAFHELC VAVPCHIAFI GIMFQIPLVF LTKYNMIFWF FFILGQPMCV
                 SRGVAILISF LVSAVFHEIC IAVPCHIAFS GIMFQIPLVF LTRYNMIFWF -FIVGQPMCV
                 HKQFAILVVF VISGIFHEIC IAVPCHMAFL GIMFQVPLVL VTNVNMIFWF FFIVGQPMCV
                 HKQLAILVVF VISGIFHEIC IVVLCHMAFL GIMFQVLLVL VTNVNMIFWF FFIVGQPMCV
                 SKEVAVLISF LVSAVLHEIC VAVPCRIAFL GIMLQIPLIV LTAYNMIFWF FFIYGQPMCL
                 SKEVAVFISF FVSAVLHELC VAVPCHIAFL GIMLQIPLII LTSYNMIFWF FFIYGQPMCV
                 SKEVAVFISF FVSAVLHEV- TYLPFH---- ---------- ---------- -----SSSAI
                 HKSTAVLLVF AISALFHEVV IGVPCHMAFL GIMLQVPLVY LTNVNMVFWF FFIVGQPMCL
                 ---------- ---------- ---------- ---------- ---------- ----------
                 ---------- --EKIFA--- ---------- ---------- ---------- ----------
                 PWEITKVVVF MLSAALHEYL ISVPLGLVFW AMMGQIPLLM VTRFNVLFWF LFFTGQPLGV
                 PRGLINIVVF VISAALHEYL ISVPLGLVFW AMMGQIPLLL FTDMNVLFWC LFFTGQPVRI
                 PRGLINIVVF VISAALHEYL ISVPLGLVFW AMMGQIPLLL FTDMNVLFWC LFFTGQPLGV
                 PKFFAACVVF FISALMHEYL VVVPLQLIFF AFIGQIPLMY FTNINCFFWL VFFTGQPLGI
                 SPEAAGMLCF VLSGIVHEYI CMVPFGLVTQ GFIAQVPLLI ITEKNCIFWI TFFTGQPAAM
                 ---------- ---------- ---------- ---------- ---------- ----------
                 ---------- ---------- ---------- ---------- ---------- ----------
                 SQDAAGMLCF VFSGVLHEYV SMIPFGLV-- ---------- ---------- ----------
                 PRIVATSVVF LISALLHEYM ITVPLQLVFL GFMAQAPLTY ITNLNCFFWF IFFSGQPLGI
                 PRVWAGTLVF AVSAFFHELL IGLPLHMAFV GVMSQVPLMF ATGWNFIFWI TFIVGQPTSI
                 SRFNAILLTF FVSAVFHELL LGVPLHMAFA GIMFQVPLIM VTEMNYIFWI AFVVGQPVCV
                 SKSMASGLCF LLSAVLHELL VSVPFHMAFF GMIGNAPLVP LTSMNWLFWL LFVVGQPMSL
                 SKMTANVTVF AVSAFFHELL ISIPCHVAFL AMMGQIPLIY ITDHNYMFWL IFIFGQPMAV
                 SKAAVGFIAF TVSAVFHELV IALPLKSAFL AMMAQVPLVA VSAANYLFWI AFFLGQPAAV
                 PKVAATFVVF FLSAVMHEVL VSVPFHISFI GMMMQIPLVA FTKYNVLFWM TFVIGQPMAI
                 SKKGATFVVF FFSAVLHEVL ISVPCHMSFL AMMGQIPLII LTKINIIFWI SFLVGQPMAM
                 SKSAAMFMVF FFSAVVHEML ISVSIY---- ---------- ---------- ----------
                 SKSAAMFMVF FFSAVVHEML ISIPFHMSFF GMMGQIPLVA ITKYNFIFWL SFFLGQPIAV
                 SKNLGYFMCF FVSAIFHELV ISIPFHSGFF GIMSQMVLIA LTK-NVIFWI SIVLGQPLIV
                 SRKLSMIIIF IISALLHEYL VTIPLKIIFF FFAGQIPLMH LTSSNIFFWI VFIIGQPLIL
                 SRKLSMIIIF IISALLHEYL VTIPLKIIFF FFTGQIPLMH LTNSNLFFWI VFIIGQPLIL
                 HRNVSMIIVF FISAMLHEYL ISIPLKLIFF AFICQIPLVQ FTNNNSIFWI VFFTGQPLIL
                 NRSFSMIIVF FISALLHEYL ISIPLKLIFF FFIGQIPLIQ LTNNNSIFWI VFITGQPLIL
                 NRNFSMVIVF FISALLHEYL ISIPLKLIFF FFIGQIPLIQ LTNNNSIFWI VFITGQPLIL
                 SKLLGQICVF ATSAFFHEYL VSVPLRMAFM GMLMQVPFAV FVS-NMAVWV SLIVGQPFAI
                 SKLLGQICVF ATSAFFHEYL VSVPLRMAFM GMLMQVPFAV FVS-NMAVWV SLIVGQPFAI
                 SKWAARTAVF LASAFFHEYL VSIPLRMAFT GMMAQIPLAW IVG-NAAVWL SLIIGQPVAV
                 SKWMARTGVF LASAFFHEYL VSVPLRMAFT GMMAQIPLAW FVG-NAAVWL SLIIGQPIAV
                 GKLLSQSAVF FASAFFHEYL VSVPLRMAFM GMMAQIPLAW LVS-NAAVWL SLIIGQPIAV
                 NRLAAQIAVF FLSAFFHEYL VSVPLKMAFL GMMLQVPLAI LVG-NAAVWM SLIIGQPIAV
                 SRWAAQAAVF LASAFFHE-- ---------- ---------- ---------- ----------
                 SNFQAQIAVF MLSAFFHEYL VSVPLRMSFS AMIGQLPMAF FIK-NVVVWC SIILGQPLAI
                 GKTVGSVSVF LLSAFFHEYL VSVPLRMAFS GMMLQIPLSA VSHFNVLVWM SLILGQPLCI
                 SKAAAGFATF LVSAVLHEYL FAVAFKTMFL GMMIQVPGIW LTRHNLLMWL MLFLGHPLGE
                 KPSTAAFGTF FMSAVLHEYV CMIGFRMMFL GMMLQVPLMK LSNRNMLMWL MIFVGQPVVV
                 KPSTAAFGTF FMSAVLHEYV CMIGFRMMFL GMMLQVPLMK LSNSNMLMWL MLFVGQPVVV
                 KPSTAAFGTF FMSAVLHEYV CMIGFRMMFL RMMLQVPLMK LSNSNMLMWL MLFVGQPVVV
                 NRTSATAATF LMSAVLHEFI FIVSFKTMFF GILFQVPLIR LSQTNLLVWL NLFMGHPLIE
                 GRSQAAVATF VVSAILHEFI FALGFRTMFA SMLAQIPFIY AMRHNWLVWF NLFIGHPVVE
                 RKSPASIFIF IISAIFHELI VSIPFWNAFG GMMLQVPLIE LTKCNVIFWL SIMLGQPLIV
                 SKVIANFLVF TLSAILHEWI ISGALGIAFI AVWIQAPVII ISKQNCIFWI SFFIGQPTAI
                 NKVVSNLLVF TLSAFLHEWI VSGALNVSFL AMWLQAPIII IQRRNVAFWI SFFIGQPAAL
                 SRTTSNLIVF LVSALGHEYI VSASIGVAFV GMFAQAPFML MQKKNLMFWM TFFIGQPIMI
                 NRTISNMIVF LVSALGHEYI VSASIGVAFV GMFAQAPFML LQKKNLMFWM TFFIGQPIMI
                 PPALCQFIVF FVSAVLHEFL VGIPTHSAFW GMLGQIPLIA ITRPNTIFWI VFVVGQPTIA
                 HPLAASTVVF ALSAVLHEVL VGIPTHNAFA GMMFQLPLII ITAPNSIFWV SFLVGQPLGA
                 SPLAASGMVF TLSAVLHEML VGIPTHNAFF GMMFQLPLIA LTAPNCIFWV SFLVGQPLGA
                 SNATASLAVF FLSAVLHELL VGVPTHNAFL GMFLQLPLIQ FTKPNIIFWV SFIFGQPFAA
                 SPAAASFTVF FVSAVLHEIL VGIPTHNAFF GMFLQLPLIA ITTPNVIFWV SFIFGQPFAA
                 SASIASFCVF FVSAIFHELI ISVPFHKAFM AMMVQMPLSF VTK-NVVFWM SFMIGHSNTL
                 SRFNAILLTF FVSAVFHELI LGVPLHLAFG GIMFQVPLIL ATETNYIFWI AFVVGQPVSV
                 NKFWAATSTF FVTAALHEFV LIYTFRVFFC MVISQIPLFY VTE-NVILWF GYMLCFPCME
                 TPPLAAVSTM LVTAFLHELS LLEDLDL--- ---------- ---------- ----------
                 SKPISVFFTF LTSAILHEIC MAMVFRSFFY AMIVQAPFVL LAQYNTSMWI SLFLGQPLLC
                 SRTSAMFLTF FLSAAVHECC FIVVFRAHFV IHMSEIGCIA CGNGNYFYWL AMAFGLPLQA
                 SKTYATMFTF FMSAALHECV FILMFRTFFT LQMVQLVTIV YGRGNITFWL GMILGLPLQA
                 SKRSATLFTF LISAALHECV FVIVFRTFFI LQMLQVIIIM YGRGNYIF-- ----------
                 SQRSAALATF LFSALLHEMI MAVCLRFLFA LMLLQIPLVA LGRYNAIFWA CMLLGVPLLA
                 SHQTAAFATF LFSALLHEMI LAVCFRFLFG LMLLQLPLIA LGRFNAIFWA CLMLGPPLLG
                 GVKKAQLATF LFSAMLHEYT LAVSLKQMVM FMMIQIPVML CTKRNLFFWW GIIQGLPLIL
                 GVKKAQLATF LFSAILHEYT LAVSLKQMIM FMMIQIPVML CTKRNLFFWW GIIQGLPLIL
                 GVKKAQLATF LFSALLHEYT LAVSLKQMIM FMMIQLPVMV WTKKNLFFWF GIIQGLPLIL
                 SKFTAQLVTF FFSALLHEWI AVMVFRILFG FMLFQIPLFF MMKPNAIFWF GLFMGPTLIA
                 SKKTAQIITF VFSAILHEWV FCLIFRTMTI FMLQQIPLFA ITKHNYLFWF GMILGPALIA
                 PRVWSKVLTF AFSALLHEII LIAALRQMTF IMLLQVPVMM ALRFLIYFWF SLLHGVPIIV
                 SRVWSKILTF AFSALLHEII LIAVLRQMTF IMLLQVPVMM VLRFLIYFWF SLLHGVPIIA
                 SKPVAMFITF LVSAIAHELV MSCITKKGFL AMMLQLPIVA VQKSNLFFWL SMIFGLSLMC
                 SQPVAMTITF LVSSVFHELV MSCITKKGFL AMMLQLPIVA VQKSNVFLTL DIIFG-----
                 GKANATVITF LISAVGHEIV MACITKKGFI CQMLQLPIVM LQKTNVCFWC SMILGLSLIC
                 GKAFATFITF LISAVGHEIV MACITKKGFV CQMLQLPIVM MQRTNVCFWC SMILGLSLME
                 SKSLSTFFTF FVSSVLHELV MGCITLKGLF FQMTQIPYII IQRQNIAFWF SIIIGIALIA
                 NKHTATLITF FLSACVHELV MWCIFKKLLF LQMFQLPLVS LSRTNVFFWL GIFTGPSILC
                 SRVSASLITF FLSACVHELI MLCIFRRLLI LQMSQLPLVS LSRTNIFFWL GIFTGPSLLC
                 SKTNATFVTF LFSSCFHELI LIIVTQKMLI IQMFQLPLII IGRLNSFFWL SMMVGTPLLG
                 NKSQATLMTF FLSSVVHELA MYVIFKKLFF FQMLQMPLVA LTNTNVIFWL GICMGPSVMC
                 NKSQATLMTF FLSSVVHELA MYVIFKKLFF FQMLQMPLVA LTNTNVIFWL GICMGPSVMC
                 SKSQATLFTF FLSAVFHEMA MFAIFRRLFM FQLSQFVWTA LSNTNVVFSF GVCSGPSIIM
                 SKSQATLFTF FLSAVFHEMA MFAIFRRLFM FQLSQFVWTA LSNTNVVFSF GVCSGPSIIM
                 NKQSAAIITF LLSSLVHELV MYVIFGTLLL FQMSQIPLII MSRSNIICWF GFISGPSIIC
                 PKAIAQMFVF LFSAIFHEML LSITFLRMFT LMMLQIPLIY MAKLNLFFWF GMFFGPALLF
                 SRMGGIAYTT LFSAIFHEII LAITFGKMTM MMMLQIPLMF GMKLNTFFWF GMFIGPAILI
                 NRLKAMTLTI AYSSVLHELV LAVSFRRLMS LMMTQTPLIW LMNINIFFWN YIFLGPTLLM
                 SKLVAQAATF LFSALFHELI LAVTFRHLLS LMMTQMPLIW IFRGNLFFWF GMVVGPALLA
                 GRGVGMFITF FTSAIIHELI LSFAIGYLLL VFG--GPGII LIQNNIAFWL LMYNGTSLII
                 GRGVGMFITF AVSALIHEVI LSFVIGYLLI VFT--GPGII LIQNNIAFWL LMYVGTSLII
                 SRLFRQLITF GCSAVIHEII LTFALGFCFL LFT--GPGIL FIQANILFWV LMYIGTSVMI
                 SRLFRQLITF GCSAVIHEII LTFALGFCFI LFT--GPGIL FIQANILFWV LMYIGTSVMI
                 NKTYAALSVF VLSAIVHEYI IAFALGFLLC MFGGIVVLFF LVP-NIGLWV GLFIGMGLLM
                 NRLIPTLVVF LISSIVHEYI ISFTFHCLLL MFG--VLFSF VTN-NIFMWL TLFIGTGLCM
                 ARGAAMLGVF LVSAVVHEYI FCFVLGFMLL LFLVFGPLNF TMHDNVLMWT LLFLGQGIQV
                 ARGAAMLGVF LVSAVVHEYI FCFVLGFMLL LFLVFGPLNF TMHDNVLMWT LLFLGQGIQV
                 ARGAAMLGVF LVSAVVHEYI FCFVLGFMLL LFLVFGPLNF TMHDNVLMWT LLFLGQGIQV
                 ARGVAMLGVF LVSAVAHEYI FCFVLGFMLI LFLVIGMLNF MMHDNVLMWT MLFLGQGIQV
                 ARGVAMLGVF LVSAVAHEYI FCFVLGFMLI LFLVIGMLNF MMHDNVLMWT MLFLGQGIQV
                 ARGVAMLGVF LVSAVAHEYI FCFVLGFMLI LFLVIGMLNF MMHDNVLMWT MLFLGQGIQV
                 ARGVAMLGVF LVSAVVHEYI FCFVLGFMLM LFLVFGLLNF TMNDNILMWT FLFMGQGIQV
                 YRAGIMLTVF LLSASVHEYV ITVSFRYMFC LFAIFVLFNF MINDNVMVWT FLFIGQGIQL
                 LRAVAMLAVF AVSATVHEYA LAVSLSFLFV LFMFFMAFNF IVNDNVLMWT SLFAGNAVLL
                 LRAVAMLAVF AVSATVHEYA LAVSLSFLFV LFMFFMAFNF IVNDNVLMWT SLFAGNAVLL
                 FKSAAMLAVF AVSAVVHEYA LAVCLSFLFV LFMFFMAFNF IVNDNVLMWT SLFLGNGVLL
                 FKSAAMLAVF AVSAVVHEYA LAVCLSFLFV LFMFFMAFNF IVNDNVLMWT SLFLGNGVLL
                 FKSAAMLAVF AVSAVVHEYA LAVCLSFLFV LFMFFMAFNF IVNDNVLMWT SLFLGNGVLL
                 FKSAAMLAVF AVSAVVHEYA LAVCLSFLFV LFMFFMAFNF IVNDNVMMWT SLFLGNGVLL
                 FKSAAMLAVF ALSAVVHEYA LAVCLSYLFV LFMFFMAFNF IVNDNIMVWA SLFLGHGVIL
                 FKSAAMLCVF TVSAVVHEYA LGICFGFLFI LFMCFMLFNF ILHDNVIMWT SLFLGQGVLI
                 FRAVAMLVVF TVSAVVHEYV LAICFGFMFC LFMCFMVFNF VLHDNVIMWT SLFLGQGVMI
                 NRNLSTVAVF VVSAIAHEYV LMFAFRFLFT MFGGVLSFVF LKPSNIFMWI TLFLGNGLLM
                 ---------- ---------- ---------- ---------- ---------- ----------

                 VTVSES
                 IFRQVR
                 LLMNRK
                 LLMNRK
                 LLMNRK
                 LLMNRK
                 LVMNRK
                 LVMNRN
                 LVMNRQ
                 LVMNRQ
                 LVVNRQ
                 LVVNRQ
                 LVMNRI
                 LVMNRT
                 L-----
                 LVVNFS
                 ------
                 ------
                 LWGVKQ
                 VYYMEM
                 LWGVKQ
                 LWGVKQ
                 M-----
                 ------
                 ------
                 ------
                 LWGVKH
                 IWVITN
                 LYVVGI
                 LYCSQH
                 LFSARS
                 L-----
                 L-----
                 L-----
                 -FDSHR
                 MYWKIN
                 LFVEEN
                 FWARKK
                 FWTHKK
                 FWIDKQ
                 FWVSRK
                 FWGSRK
                 LYYVIN
                 LYYVIN
                 LYYVLN
                 LYYVLN
                 LYYVTN
                 LYYVLH
                 ------
                 MYYLST
                 MYVITH
                 LYFRNH
                 LYVAKW
                 LYVAKW
                 LNVAKW
                 LFFQVH
                 IYFEKN
                 LYAQGL
                 FYRNMY
                 FYRNKF
                 FYLEKI
                 FYLQKI
                 LWTVTH
                 LWQAKY
                 LWQAKY
                 LWQAKY
                 LWQAKY
                 IMHSAA
                 LIAASG
                 LSLRER
                 ------
                 FFYSSE
                 VYHGGE
                 VYHGGE
                 ------
                 VFAQEH
                 LWAQIH
                 N-----
                 N-----
                 N-----
                 VWYTQN
                 V-----
                 S-----
                 S-----
                 A-----
                 ------
                 S-----
                 HHKSKK
                 A-----
                 S-----
                 S-----
                 IWATWH
                 T-----
                 T-----
                 T-----
                 T-----
                 T-----
                 LYYQGH
                 TWYIQS
                 LY----
                 GIFRNE
                 TDWARR
                 TQWARS
                 TYYARI
                 TYYARI
                 CWYARI
                 SWYARI
                 SWYARR
                 SWYARR
                 SWYARR
                 SWYARR
                 SWYARR
                 SWYARR
                 SWYARR
                 CWYAQI
                 CWYARQ
                 CWYARQ
                 CWYARQ
                 CWYARQ
                 CWYARQ
                 CWYARQ
                 CWYARQ
                 CWYAQR
                 CWYAQR
                 CWYATQ
                 ------


(((((Imul006203:0.216642,Tthe009525:0.11048)100:0.351675,(Ptet019915:0.027759,Ptet022130:0.013315)100:0.51502)100:0.879567,((Bflo025512:0.317364,(Dpul004775:0.361869,Nvec005395:0.446609)98:0.088078)97:0.091771,((((((Btau008570:2.0E-6,Btau008571:2.0E-6)98:0.002997,Btau049443:0.094648)100:0.054023,((Hsap041385:2.0E-6,sp_O75908_SOAT2:2.0E-6)100:0.014962,sp_O77759_SOAT2:0.00576)100:0.036977)99:0.045096,sp_O88908_SOAT2:0.038245)100:0.265582,Xtro008963:0.26927)100:0.168235,((((((Btau027951:2.0E-6,Btau027956:2.0E-6)100:0.113891,sp_Q60457_SOAT1:0.060024)94:0.030661,sp_O77760_SOAT1:2.0E-6)56:0.01542,((Hsap005442:0.0,Hsap005443:0.0):2.0E-6,sp_P35610_SOAT1:2.0E-6)85:2.0E-6)100:0.212029,Xtro016147:0.113651)96:0.069867,Drer014849:0.118026)99:0.095871)100:0.228551)99:0.327259)100:0.984567,((((((Cmer003339:0.53933,Ppur005269:0.52143)54:0.066473,(Ccri005534:0.018494,(Ccri008514:2.0E-6,Ccri009362:0.018356)59:2.0E-6)100:0.727984)79:0.100446,Gsul003832:0.503444)99:0.306572,((Ngru014550:0.939718,Cypa027207:1.241614)97:0.273685,Cypa027208:0.992692)88:0.278506)84:0.061815,Ngru004813:1.561831)71:0.115268,(((Dpur007123:0.663,Gthe015600:0.665146)92:0.143623,(((((Bflo041673:8.06E-4,Bflo049702:0.017699)100:0.382494,((Btau024133:0.029928,Hsap029910:0.043088)100:0.107116,((Drer027870:0.204438,Drer031473:0.150356)100:0.04235,Xtro007947:0.137763)100:0.053088)100:0.210658)100:0.129524,Nvec024466:0.393262)97:0.135061,Dpul000765:0.583921)100:0.409442,Ngru014315:0.866514)67:0.097867)74:0.05055,(((((((Bbov000053:0.212799,(Tann001209:0.085435,Tpar002728:0.054194)100:0.194881)100:0.358689,(((Pber000209:0.030457,Pcha000078:0.073112)100:0.306094,(Pkno000131:0.03212,Pviv005039:0.049966)100:0.088676)91:0.051914,Pfal004192:0.126216)100:0.456826)98:0.119994,(Eten005440:0.296396,Tgon007282:0.266454)99:0.193961)100:0.307187,((Pmar009581:2.0E-6,(Pmar010082:0.039846,Pmar020552:0.039658)64:3.0E-6)100:0.095855,Pmar014170:0.061287)100:0.854997)100:0.319775,Ngad007132:0.757723)59:0.064711,(Rmic006945:0.545669,((Anig003305:0.136713,Pcan005275:0.100481)100:0.131787,(Ntet003719:0.156903,Tlon006283:0.103055)100:0.080139)100:0.400891)100:0.408787)28:0.03956,((((Esil006755:0.645832,((Ptri004139:0.392055,Tpse010278:0.360439)99:0.094326,(Fcyl003791:0.027475,Fcyl018287:0.012833)100:0.379139)100:0.374842)79:0.050253,Ehux007439:0.656824)48:0.131061,((Imul005935:0.361989,Tthe009594:0.230827)100:0.370577,(Ptet008343:0.041932,Ptet012996:0.040087)100:0.404627)100:0.644494)28:0.023181,(Aano009562:0.713975,(((Cvar009477:0.470789,Csub004718:0.475775)100:0.173555,(Crei015362:0.532778,Vcar001855:0.766579)100:0.43236)77:0.13211,(((((Atha023028:0.136773,((Gmax029301:0.002899,Gmax038054:0.019609)100:0.05345,Gmax019992:0.126075)98:0.037771)59:0.023737,Vvin009348:0.063629)96:0.042378,(Slyc016150:0.074655,Slyc030044:0.105068)99:0.045686)90:0.031873,((Osat037872:0.051494,Zmay002227:0.070325)99:0.072999,(Osat042972:0.067748,(Zmay001180:2.0E-6,Zmay001181:0.027532)100:0.034186)100:0.188955)100:0.067164)100:0.084545,((Smoe008519:0.006456,Smoe008899:0.133285)100:0.206366,(Ppat001917:0.037092,Ppat008788:0.132119)100:0.172783)96:0.070077)100:0.32906)96:0.114395):0.087426)48:0.085014)43:0.128707)62:0.563481)100:0.102463)83:0.13662839,(((((Alai008586:0.576933,(Pinf010232:0.2367,Pirr008311:0.142802)91:0.114538)100:0.681043,(((((Anig010567:0.09703,Pcan000791:0.127448)100:0.212494,(Ntet000379:0.012001,Tlon009442:0.122696)100:0.208936)100:0.376142,sp_Q9UU82_AREH2:0.759223)100:0.178869,((Ntet007369:0.303809,Pcan005396:0.293279)100:0.169107,(((Scer002925:2.0E-6,sp_P53629_ARE2_:0.002437)100:0.228621,(Scer005418:2.0E-6,sp_P25628_ARE1_:2.0E-6)100:0.395546)100:0.313788,sp_P84285_ARE2_:0.432159)100:0.428149)100:0.274194)100:0.283606,Rmic004510:0.531954)100:0.431582)98:0.138763,(Eten003769:0.219707,Tgon003708:0.222981)100:0.582401)99:0.13018,((((Ptet020245:0.010674,Ptet023470:0.016444)100:0.067921,Ptet022882:0.035152)100:0.503985,(Ptet020990:0.111256,Ptet022883:0.018313)100:1.4322)99:0.141294,(Tthe002562:0.423225,Tthe013278:0.528846)100:0.269726)100:0.190208)100:0.215689,(Cmer000592:0.624431,((Gsul001558:0.480555,Gsul007007:0.912951)97:0.170899,Ppur006245:0.73711)96:0.114412)100:0.56151)96:0.058953524);

Additional File 7. Phylogenetic analysis of the MBOAT superfamily in algae and other representative taxa. At the top, the trimmed alignment used for phylogenetic tree reconstruction (in Phylip format) is shown. At the bottom, the consensus maximum likelihood (ML) tree file is shown in Newick format, including branch lengths and bootstrap supports. For a graphical view of the tree in rooted and unrooted form, see Figure 3 in the main manuscript.
