# Supplementary material for: Analysis of triglyceride synthesis unveils a green algal soluble diacylglycerol acyltransferase and provides clues to potential enzymatic components of the chloroplast pathway
Source: BMC Genomics. 2017 Mar 9;18:223. doi: 10.1186/s12864-017-3602-0 (PMC5343412; doi:10.1186/s12864-017-3602-0)
Supplement: Additional file 8: — Phylogenetic analysis of the DGAT2 family in algae and other representative taxa. (TXT 63 kb) [file 12864_2017_3602_MOESM8_ESM.txt]

238   176
Aano001147__  ---------- ---------- -LLFSFPVTI EIYVFAVHPH GLAFN-AAFG FLTATAAFYV
Aano008234__  ---------- ---------L AAYFPASL-- -KYVLGYHPH GVSLGFVGVG TCTLAVNFKM
Aano008992__  ---------- ------PRRL GGYFPIKIRK AVYLFGYHPH GISVGFTQFA FCATGFNFRI
Aano009274__  AALIAQALFD VTNALVPCNF GAYFLVDLLT SQVVYVWHPH GFTAS----- -MALPALFAL
Aano011202__  ---------- -VAAAVPSYA SFLFGARLVV EQGILAVAPH GVSFNMT--- -LAASFVFKV
Aker000638__  ---------- ------PELF QNYLGAQLIK DQFLSCFHPH GFPTTWLPNS IHTASIIHLV
Aker004394__  TLAVAFLIPL AFFFLIHETY ADYFPCRLVK TKYVFCYHPH GISVGFGNFG TLLTNLNFYT
Aker005289__  ---ILS---- ---------- ---------- -ARIFGFHPH GYPCSWAPLS HMTDAFTHVV
Aker008046__  ILALMCSLER SFISLVSENL ERYFGFELHL SQVMLGFHPH GFPLTWLSSS RLTASIIHVV
Aker010425__  ---------- ---------F ANYFPCRLIK TKYVFCYHPH GISLGFGNFA TLMTEINFFV
Alim003440__  FFAIVLMLYM VLTAIIPSVF EDYFNLSMVR TEYICGYHPH GIPLGYMKMT SLSATITHQI
Alim003886__  ALGLMCSLPR PIMILFPEFV EKYFGLRVEL TQVLLLFHPH GFPVTVLPLS LLSATINHII
Alim003911__  TAVVLLLLPM TLILLIHETF ANYFPLRLIR TKYVFCYHPH GISLGFGNFA TLLTQINFYC
Anig001208__  ---------- ------SGDY ASYFPARLHR SKYIFGYHPH GISHGFAAFA TLLTDSNFRI
Anig004215__  TIKSLQELLI IGYSLLHKSY TTYFPIRLYR SKYLFGYHPH GSIRGIAAFA SLLIDKTMRA
Anig009064__  ELAVVEMTLL LGYSLLHKSF ASYFPLTLYR SKYIFGYHPH GALRGMGAFA ALLIDDCFYQ
Atha014711__  IIAMAISLIF VLGLLSPIDA CNYFPVSLYV EAYVFGYEPH SLPIGVVALC DLASSAIFYT
Bflo000202__  TAAVLKCFLL LAVVLLPHRM AEYFPMELVK SNYVFGFHPH GLSAGFVNFG TLLITGIFWM
Bflo038918__  TAAVLKCFLL LAVVLLPHRM ADYFPMELVK SNYVFGFHPH GLSAGFVNFG TLLITGIFWM
Bnat002801__  ---------- ---------M SEYLN----- -SYVFACHPH GLMYT----- -LAASVLFWM
Bnat005494__  -IALLF---- -LVCLVELSF GVY------- RQYMIVWHPH G----FATIP -LIADVLFEL
Bnat008218__  TTAMVATLLL IVFALVPVGL HKYFGYRKIN LRYMLVEYPH GFPMA----- -LSATILNYI
Bnat019255__  ---------- ---------- ---------- -----GYHPH GIPIAWTSLT SLVSTIVHNV
Bnat021101__  ---LAVAFYL LLAALEPQMA RRFFQFQFCC NRYMIAMHPH GVPLHWAAFC DFGASVVKRM
Bpra003834__  PFAIFVSMLL VLVALLPSDL EEWHGISIVR DRLIFGYSPH AIPHSWLHLH PLAASIIFKI
Bpra003911__  ---MHVLIFI LIITYVPNKA MQYFPLKNKH VPILIGLEPH GLPLQMAAIA DFASSSIFYV
Bpra007418__  QVGIVVAFLI FFLFFACEKA AGYFPVRLHK SNYIFGYHPH GISVGLLTFA SLLTSVNFFF
Btau003052__  TAAVLHSFLL IIVFLIPEQF KDYFPIHLIK TNYIFGFHPH GLVVGFGNFC TLHVPYWFRC
Btau026193__  TFAVLYCFMV VFIGLLPRQM KDYFPITLVK TNYLAAFHPH GLSVGFTNMC TLTTNIYFRI
Btau026194__  ------MGMH VFIGLLPRQM KDYFPITLVK TNYLAAFHPH GLSVGFTNMC TLTTNIYFRI
Btau026195__  VISVLQSFLV ILMYTFPKKF RDYFPIQLVK TNYIFGYHPH GMGLGFCNFS TLATAGNFRM
Btau041317__  VLSTYQCFLF VGFFLLPQQL SDYFPIKLVK TNYVLLSHPH GMGFGVCNFS TLAVNCLLYV
Btau046345__  SLVLLHSYLG LAIYLLPEQI RDYFPISILK TNYLMGVHPH GLAFGFCNFC TLATSWFFKI
Btau046346__  TLSVLQVYVF VIPYFLHSQF QNYFPIKLVK TNYIIASHPH GLPYGFINFA TVATEGIFWI
Btau046352__  VFAIFQSAFV VNLYLVPERY CDYFPLKLLK TNYIVACHPH GLSHSFGHFA TVLTGAFFWV
Btau054586__  TLAVLKASFL VFIGLLPQQM KDGFPISLVK TNYLTGFHPH GGVTGFTNLC TLMMNMWFWF
Btau059015__  VLSTYQCFLF VGFFLLPQQL SDYFPIKLVK TNYVLLSHPH GMGFGVCNFS TLAVNCLLYV
Btau059016__  VLSTYQCFLF VGFFLLPQQL SDYFPIKLVK TNYVLLSHPH GMGFGVCNFS TLAVNCLLYV
Btau060776__  VFAIFQSAFV VNLYLVPERY CDYFPLKLLK TNYIVACHPH GLSHSFGHFA TVLTGAFFWV
Btau061607__  TLVVLQCLVS VFIGLLPWQM KDYFPISLVK TNYLVGYHPH GATVGFTNFC TLMVNLCFWA
Cmer001545__  ---LLSTVFL IKAALLPLHV QRVLNVHLHA EKYIFAAHPH GLAWQYATFT DLVASALLWC
Crei000178__  CLAVFISILT MPVVLMPAHL AWWAGLEVVR DRYVLGFHPH GYPTGFVPLM PLTANIVHYA
Crei005806__  ILAGITVLSY RYVVLAPVLW RHYFHYSFLI ERYIFVEFPH GFPIG----- -VAASVVFYI
Crei006979__  LVAMLTILSF LVTVLLPVLW REYFKFSYVF DKYIFAEFPH GFPMG----- -LAANVVFTV
Crei011956__  VLALVVTITT SASYVLPPHW RAYFN----- -PHIFVNSPH GFPLS----- -LAASVLWYI
Crei012831__  YAAIAILFYL LLAAFLPLQA AAYFPTRVVV TGYLFGFCPH SLPIALPIAF ALASSVCFSA
Crei019070__  LVMLITTLLY LTIAFL---M ASYFPARLIK TRYIFVSHPH GIAISWLAFA TCATASNFWV
Csub000753__  ---------- ---------W RRYFRLRVIT -PYLFAHFPH AFPMGMPLCD AAVATVLLKL
Csub000782__  YAAISLALWN ALMGLSPLDA AKYHDLSLII EPYVVGYEPH SLPTALPMVF CLATSACFYC
Csub003265__  FLAVTV---- ---------W RRYFRFRGIV -HYIFAHFPH AFPMGFPLCG DLVATVLLQI
Csub008804__  ------SIWM IPILMMPEHL NAWMGVDVVY DKYVFGYAPH GFPIGYLPLL PLVASVLFFT
Cvar001892__  ALAITCSLLT LVIAMLPEHL PAWLGFEVVL DRYVFGFVHH GYPLGYIPLM PLTASVCVAV
Cvar004283__  LINLLQNILF ATIALFPGGL YKHFPSRLVN TRYVLGLHPY GMGNAVVALG TQAIDFIFMT
Cvar007198__  TGA------- ---------G LDGAPACLRS WPYIFAVHPH GLSFSWLAFA TVLTSINFKA
Cvar007671__  ---------- ---------- -DYFPMTIEF EPFVVGYEPH SLPVGSCMFT TAVTGTVFLA
Cypa004102__  ------HLHL ------PRLA KNYYPMKV-- -KYILAAHPH GWITG----- -LAASILFRI
Dpul007733__  TWAVFVSFFF LLYMFFAETY ASYFPVTLVK ENYFVGSHPH GLCSGFCNFA TLTTSCQFVM
Dpur010645__  TMAVFIVLPV MAFNLLQEKF RDYFPISLVV SNYIFAYHPH GISIGFCNFA TLLTESNFKI
Drer009294__  DISVLQSFLF LMIYLMPERL RDYFPVKLVK TNYIMGCHPH GMCFGFSCFS TLAIAGLFRL
Drer018827__  VISVLQTFLT LLMYMFPGQM RDYFPIRLIK TNYIFGYHPH GLCFGFCNFG TLATAGNFRL
Drer018828__  VISVLQTFLT LLMYMFPGQM RDYFPIRLIK TNYIFGYHPH GLCFGFCNFG TLATAGNFRL
Drer018829__  TASVLQSFLA LFFILLPSRM RDYFPIRLIK TNYVMGFHPH GLVAGFTNFC TLLMPLWFRA
Drer018830__  ---------- ---------M RDYFPIRLIK TNYVMGFHPH GLVAGFTNFC TLLMPLWFRA
Drer034697__  GALYAG---- ------PSCF RDYFPITLVK TNYLLGFHPH GLVAGFGNFC TLLMPFWFRV
Ehux000287__  ---------- TFAVCVPALI NQYFD----- -PAIICVTPH NLPWS----- -LTDPVLFKL
Ehux000504__  IFAVIV---- LALALVPLRI RSYFDAECVI ESHLIVSHPH GFGAG----- -LYARERFGM
Ehux004806__  VFSLVYVSVF LWAPLLPD-I PKYFRYEEFH ESYVVGAHPH GFSFVNDAEG GAAASVLKVF
Ehux012144__  TLAVFSYGLL L-LCLIPTAY CDYFPMLLVK T-YVLGYHPH GISVGFGAFA TLVTPINFTV
Ehux013012__  IICVL-ALWS LAAALAPVRA AGFLRHGVSF WGSMWCMHPH GVGFGFTLNG A--APLLFRL
Ehux017907__  VLGILSHLYH LVCVYLPAEC QSYFG----- -QYFVAAHPH GFQRT----- -LGASVLFRI
Ehux020401__  IICVL-ALWS LAAALAPVRA AGFLRHGVSF WGSMWCMHPH GVGFGFTLNG A--APLLFRL
Esil000584__  ---VVS---- ---------A RAYHDFQVHL DTFVFGLHPH GILLD----- -LAASVLFKF
Esil003179__  LFAMVTLVLL LLGNFLPVNW RRYFRWQCVL ERYMFAEMPH GMPLGCSIVR HVAADAVLRT
Esil006613__  -SSVLL---- CLVAFLPV-F WRYFSGSFV- -QSLFCLVPH GFPFGLASLG RVCASIMLRT
Esil007114__  RYLPAGALFF ---------I FRYTSCCFAW -PYFLCAPPH GLPVGFPMV- -LTTDAALRL
Esil008688__  TFSTCYLFFF --VPYAPT-A LKYHDFDEVE EKIIFAAQPH GMSITNMAPR -CTADVIRRI
Esil014158__  TLLFVVLIWV VLAGLVGSK- SQYWHKSCGR V-TVFCYHPH GFTQGYIING SLLATALYHA
Fcyl000635__  IRLTFT---- ------PQ-V CKYFSFRFVI EPSIMVAPPH GFPYGFPAL- -LASSAALRP
Fcyl001375__  ------CLHY VMSGLVPSNH QDYLQMTCVP WQYVIAVHPH GTPLGFSTVG SLAATIIFKI
Fcyl001566__  -SSLFF---- LLLSITPK-W LRFFAFEVVA DQAILGISPH GFPFGFAALS DVVATATQLI
Fcyl006877__  ------CLHY VMSGLVPSNH QDYLQMTCVP WQYVIAVHPH GTPLGFSTVG SLAATIIFKI
Fcyl008404__  TISMFSAFVM LHFSVLPITA CDYLPVVLVK TKYVLGYHPH GISVGFCSFA TLVTPINFTI
Fcyl015931__  ---------- ---------- ---------- --SIMVAPPH GFPYGFPAL- -LASSAALRP
Fcyl024790__  TISMFSAFVM FHFSLLPITA CDYLPVVLVK TKYVLGYHPH GISVGFCSFA TLVTPINFTI
Gmax020941__  ILALALAIFF LFGLLFPVDV CAYFPITLHV EAYVFGYEPH SLPIGVVALA DLASSAIFYT
Gmax036672__  ILALALAIFF LFGLLFPVDV CAYFPITLHV EAYVFGYEPH SLPIGVVALA DLASSAIFYT
Gmax036673__  VPALVLATVF VFGLLLPVDI CSYFPITLHV EAYVFGYEPH SFPIGIVALG DLASSAVFYI
Gsul006380__  FLSFLLAILW VILTVSPCSV FEYFPVIVYQ QTIIVCCHPH GMAVSILLYG FLAARPLFYL
Gthe001567__  ---------- ----MFPTTF GEYFPISLIP TKYIFGYHPH GISFGIATFG TLVTPINFRV
Gthe006691__  ---------- ------PQTF KDFFPISVKK TNYIFGYHPH GIGCGLAT-- SLLTPIQFRL
Gthe007958__  ---------- ---------- ---------- -KYVIGQHPH GFALGFTSYK NTGASIIYFI
Hsap011117__  TVAVLQKYLL ITVMLIPERF KDYFPIHLIK TNYIFGFHPH GMAVGFGNFS VLHVPLWFWC
Hsap011118__  TVAVLQSFLT ITVMLIPERF KDYFPIHLIK TNYIFGFHPH GMAVGFGNFS VLHVPLWFWC
Hsap026509__  AVGAYQTFLF LVFVLLPNQL RDYYPVKLVK TNYVLGAHPH GMCTGLCNFS TLAVAGLFYL
Hsap038627__  TLAVLQSFLA GFIALLPRQM KDYFPISLVK TNYIAGFHPH GLAVGFANLC TLMMTLWFRA
Hsap038628__  VISVLQSFLV ILMYIFPKKF RDYFPIQLVK TNYIFGYHPH GMGLGFCNFS TLATAGNFRM
Hsap038629__  ---------- ILMYIFPKKF RDYFPIQLVK TNYIFGYHPH GMGLGFCNFS TLATAGNFRM
Hsap066127__  VFAVFQSALL VNLYLVPQRY SDYFPLKLLK TNYILVCHPH GFAHGFGHFA TILTGAFFWM
Hsap066130__  TFFVLQVYIF LIPYFLHSQF RNYFPVKLVK TNYIIANHPH GLSFGFINFA TVGTERIFWI
Hsap066131__  SLMLLQSYLA LFVYLLPERI RDYFPITILK TNYLMGVHPH GLTFGFCNFC TLATSWFFKI
Lmaj000474__  ELALLVAMLI EVLAILPRHA VKYFNFRVIV DQYLFSFHPH GFPGTFASLT AVSTSVVLNV
Lmaj002768__  MLGVALPLFL VISAATPVS- -----VSLSS SHYFFAAHPH GLPWCFTTSS TVGATFPFYV
Lmaj004577__  S--LLVTFFT ITGLLL---Y CDYFPIRLVI PNYFFVYHPH GHSFGIVNFG LLQTKVNLYV
Misp000491__  QVGLVVAFLL YFL-FCPESL ADYFPVRLHK SNYLFGYHPH GIGVGLITFA TLLTAINFMF
Misp002574__  ALGVAMAMFA VAAYAIQFSV YDYCAWGLIV KAHIFCSHPH GFCAG----- ----SLLASV
Misp003557__  ILLITTSLYF TLASLIPVRA MDYFPMSLEW EPSIIGCEPH GLPLSIISFA DLATSTIFYI
Misp006924__  ---ALVSIFV VLAACVPSFS QAYFPARLIR TKYVFGWHPH GLILSIHVYG GLGASPMFKV
Misp007897__  ALAFAISLLH LVLHVIPGSA RRWHGCRVVR DRYIFGYHPH GYPAAWFHLT PLGASVIFRV
Misp012290__  ALGVAMAMFA VAAYAIQFSV YDYCAWGLIV KAHIFCSHPH GFCAG----- ----SLLASV
Mpus002785__  VLAFAISLLH LVMHVIPGSA RRWHGCRVVR HRVIFGYHPH GLPAGWFHHT PLGANVIFRV
Mpus003021__  HLMMFAACYF AIA-LVPVTA VRYFPLTMEW EPAVIGLEPH SLPLSIVAFG NLATGTIFVI
Mpus003024__  ---LLASALA -LTAVKKSFT QSYFPARLIR TKYVFGWHPH ---------- ---------V
Mpus008782__  LLGVILVLLA VAAYYLPMNM LRYAAWRLIV KNHLFCSHPH GYCAG----- ----SLLASA
Mpus009811__  QVGIVVAFLV YFV-VCPMNM ADYFPVRLHK SNYLFGYHPH GIGVGLITFA TLLTASNFYL
Ngad000569__  TFLLFVIFAI MTVVFVPV-I FKYFSMKMAS DQYIFVAPPH GLPFGMKSCG GLTTDVALRL
Ngad000740__  VLA---LVYY ------PTKG NRYFHPQEVV FRSLICMHPH GLTVGWALTS TLVTEALLRL
Ngad000918__  ILTVW-LYMH AFWILLPVSM AGYFEGGAAM YPIMLAMHPH GMPHSFLLNG -VAEPLLFRI
Ngad002215__  FLAIAT---- FMAYVM---Y CRYIKGQVIT TQYIFAAHPH GLTMT----- -LGATVLFFI
Ngad002676__  CGSLMV---- VLCIIL---F VEYFSVEVV- -SALYAVIPH GFPFGVISLG PVVASAVLRF
Ngad003240__  ---------- ---------- ---------- -PHVFAFHPH GQPFTWIQLS RMTASVMHYV
Ngad003799__  TWGLFLALYI VLPSILPAAM TNYFEMTLVM ELYMFAQHPH GLPLC----- ----------
Ngad005517__  LYLLPL---- VITFLLPSYV QRTLAFKVER EQYIFGWHPH GLLLSFAIYG GLAASPLFWI
Noce000361__  LAAILI---- WAAYWM---Y CGYLQGKVIC TQFIFAAHPH GLTMT----- -LGATVLFFI
Noce003169__  -GSLLV---- VLCVVL---F VEYFSVEVV- -SAVYAVIPH GFPFGVVSLG PVVASAVLRF
Noce003716__  PFALLL---- IITFLLPSYV QRTLALQVER EQYIFGWHPH GLLLSFAIYG GLAASPLFWI
Noce003927__  CFAMVTSLLC VL---MPLDW RDYFHYEYVL ERYLFAEMPH GFPWGISITK QIGASVIFLL
Noce004356__  MFLLIIGFAL MLIVFFPV-I FKYFSLKMAS DRYIFVAPPH GLPMGMKACG GLTTDVALRL
Noce005389__  ILFTW-LFWH TFYSILPVPM AGYFEGGAAM YPIMLAMHPH GMPHSFLLNG -VAEPLLFRI
Noce007232__  TLGVFLALYI ICPSILPEGM ANFFDVTLVM EKYLFAQHPH GLPLA----- -LIHSGMFYL
Noce009622__  ---------- ---------M VRYFNYFVIV EPYIGVQSPH GYPIA----- -MAASALQLQ
Noce009961__  IRLVLLSLHF TVITVLPEVI DQYFQARFVF -PHVLAFHPH GQPFTWIQLS RMTASVMHYV
Noce010307__  LLA---LLYY ------PTKG NRYFYPQEVI FRSLICMHPH GLTIGWALTS TLVTETLLRL
Noce010649__  LLMLW-LVMK AALVMAKVKG AGWFKGGTCL YSVLLCQHPH GFTYGFIQNG SFVEPLLFKI
Ntet009541__  TLAVLLIIAT FFFFLCDGKF ADYFPAKLHK TKYIFGYHPH GISHGYAAFA TLLTDSNFRI
Nvec006597__  ---------- VFIYEYPSEI RGYYPISLVK TKYIFVYFPH GIPEAMVALG SIAVSLIFMA
Nvec007428__  -------FFL LAIYLVSRQF RDYFPIKLIR TNYVFGYHPH GMCIGWLNFA TLLTTLMFKF
Nvec023616__  TLTVILSFLF MVLLLIPSRF CEFFPISLIK TNYIICYHPH GMSLGLGNFC SILTAGNMKF
Nvec025993__  TAAVALSFFF IIIGLLPSHF RDYFPIQLVK THYVFGYHPH GLCAGFCNFA TLLPMALFKP
Oluc001119__  ------AWIL YCV-FGASSL AEYFPVRLHV SNYLFGYHPH GIGVGLLTFA TLLTSMNFKF
Oluc001653__  MLAVLCAVAV VGCYLFPMNL YKFFCWELVV EAYLFAAHPH GFASG----- ----NLLISV
Oluc002801__  SAGCLLSLAF SIAHVLDLEA KAWHGVRMIH DPLVFAYHPH SIPAGWFHFL PLAASVLFKP
Oluc003131__  ---MFAAVWT ALATLVPRTA TAYFPTRLEF EACVIGLEPH GLPLSVISFA ELASAAIFKV
Osat030624__  TVALALSLFL VLATQLPVNV IGYFPVTLHV EAYVFGYEPH SLPIALGVLL ELASSAVFYT
Osat035821__  TVALALSLFL VVAFQLPLNA MGYFPISLHV EAYVFGFEPH SLPIGVAALA DLASSAVFYT
Otau000801__  ---------- ------DSSL ADYFPVRLYK SNYLFGYHPH GIGVGLMTFA TLLTSVNFKF
Otau000824__  HGVLLVAIVA VLAALMPRRA KSYFPCALTF EGRLVGLEPH GLPLSVIAFA DLASGAIFHV
Otau005937__  LLGVSCALAV VACYLFPMNL HRFFCWQLVV EAYLFTAHPH GFASG----- ----ELLIRV
Otau006665__  VLAVLVSLAF TVLHVVSLEA KSWYGVRVVH DPHVFAYHPH SVPAGWFHML PLAASVLFKA
Pcan007538__  TFLVLCTIPI IFFFTCSGEY ASYFPARLHR EKYIFGYHPH GLSHGFAAFG TLLTDANFRI
Pinf002968__  LLALALSLLV -VVGGLPQQV KRYFSGTII- -QYVLSFHPH GMPISWLQFT ALTASILHQI
Pinf003201__  ------SLCV IATACVPSYI GHGMAIPGTL EQHIFCSHPH GLSTHMSGQT VLAASVCFRI
Pinf007138__  LLWSLFQVYL --AFTASLHR YPYFRLNVTI FKNLFAFHPH GLTCGFSFNG ALSAENLFWF
Pinf007139__  LLWYLFQVYL --VGMIALHH YPYFRLNAV- -RALFTFHPH GLTCGFSFNG AISAENLFYF
Pinf007169__  HLSLIYQVFL --SLVASHHH YPYFRLNATV FSAMFAFHPH SLSNGWVANG ALVAENLFGV
Pinf007172__  DLFILYQIYL --GFIVSLHH YPYFRLNVLV FRALFAFHPH GLSSGFAFNG ALVSENLFWF
Pinf016137__  ---VTIVLFY ------PE-- ---------- HKYIFGFHPH GIVLSVSTYG GLGASTMFYV
Pirr003214__  ---ITIVAFY VVVAILPSFN ANFVGIKIFR ERYIFGFHPH GIILSIATYG GLGASSIFGV
Pirr003565__  VLGGIYRVYV --ALMAPV-Y YPYFRFNTCI FKALYAFHPH GLTCGMATNG ALVAENLFWF
Pirr003592__  ------AICT VVAVLVPSYS QKHLSIKMTL EQYMFCSHPH GLSAHMQGSS ELAASVVFRI
Pirr005384__  ---------- ---------M RSYFPLSL-- -RYLFVIHPH GIGFSWLSFA VATINVNFYM
Pirr006600__  VLGSLYAYFL --TFLVGLHK YPYFRRTVCL FKSLFAFHPH GLSCGFGMNG ILVAENLFWF
Pirr010894__  LLALALSVLV -IIGMLPQHL VSYFQGKII- -HYVMAFHPH GMPTSWLSFT ELTASVLHQI
Pirr011990__  ---VVYAFFV IALALVPRFC SESIGLTILR EQYIFGFHPH GLILSIATYG GLGATAVFYV
Pmar008684__  LACLLL---- ---------M LKRFADNVAL VQVIYSIHPH GMSFCFFNCP HLSASACFKC
Pmar011615__  TFTFVL---- ---------N LKSFASNVET VKVIYSLHPH GMSMCFYSIP HLAASICFKV
Pmar012599__  ILLLFL---- ---------M LSGYFQKVSL NQVIYSIQPH GMSFCFMNAP QLGASVCFKF
Pmar017735__  ILLLFL---- ---------M LSGYFQKVSL NQVIYSIQPH GMSFCFMNAP QLGASVCFKF
Pmar018777__  GCKLVESLLL MMACLF---F AKYFPVHLIR DSYMIGYHPH GLSIGSTAYG TCTLSVNTNM
Pmul001738__  -SSLFF---- LILSVSPK-W MRFFAFEVVA DQAILGISPH GFPFGFAALS DVVATATQLI
Pmul002333__  VKLAFS---- ------PQ-V CKYFSFRFIV EPGIFVAPPH GFPYGFPAL- -LASSAALRP
Pmul010758__  VLCVFLWAHR PLSVLLVSRN YYYQKCTVVF QRLLYAVHPH G----FCMGW SVFSPILYAS
Pmul016343__  ---------- ----FPSFH- ---------- -QFILAAFPH GSDFRLLMDG -LAASVLFWI
Ppat004212__  TVVVIFTLYL LMLVLV---L AVYLPFVIVP QGYIFAIHPH GM-------- -LTHGGFFNV
Ppat023760__  TVLVLITIYV FLLSLL---L AVHLPFIIVP KGYIFAIHPH GM-------- -LTHGGFFYA
Ppat035871__  FLAIVVCLAN LLAFWIPVRA PAYFPIKVVF DSYVFAAEPH SLPIGIIALQ PLATSAVFWT
Ppat037446__  IIAMVMCLVH ILAIWVPAEA KNYFPIKVIF ESYVIAAEPH SLPIGIVVLT PLASSAVFWS
Ppur004794__  FLLVFYVVYW SAVPLIPPRD RTYFQRQGMV WGQLMCYHPH GLCCGWTLNG NLGADALHYA
Ptet018179__  ------GTFF LFMGLAKYVM MEWFDKREIV ENSMFCFHPH GYSMGMVHNL YLSSRFALSI
Ptet028997__  ------GTFF LFMGLAKYGI MEWFDKREIV ENSMFCFHPH GYSMGMVHNL YLSSRFALSI
Ptet035337__  ------GTLL VMMGISKVQI MKFFNKNTIQ TNVIFAFHPH GYSYSTISNT HLGSNMALLF
Ptri002336__  VFLAFL---- ------PQ-I LKYFSFSLVM EPRIVTAYPH GFPYGWPLL- -LAANAALRT
Ptri003582__  -SSIFI---- LLVILAPR-W VKFIAMEVIL DKAIFAFAPH GFPFAFGVLP DVVATATRLF
Ptri003687__  TFSMVYALVF A-IPMIPP-L IDYFDYEEIH ENYLLVFQPH GLSFT-TAPQ -AVADALLYT
Ptri003904__  ---------- ----VFKIE- ---------- -QFVFAVSPH GADYRVFIDG -LAATVLFHI
Rmic002015__  TAAVCALFFG LFIYLLPEHF ADYFPVKLIK ENYVLGYHPH GISMGFSNFA TLLTTQNFRI
Rmic007061__  TAAIVCLIGG LFTVSLHENF ANYFPVSLVK ENYIFGYHPH GVSLGVANFV SLLTNSNFRI
Sagg000231__  TIAVASLLPF SLILLLAENF ANYFPLRLIK TKYVFAYHPH GISVGFGNFA TLLTEINFWC
Sagg000849__  TMALVCSIRH GILALFPESF ERFFGFRLEL TQVMLLFHPH SFPLSALPCT GLVASIIHLV
Sagg003824__  ---------- ------PELF QNYQAGCLVT DQALCCYTPH GFPQCWLPNA SMTATIIHLT
Sagg004815__  ---------- ------PTHT KRFWKARVEV QRYFFAMHPH GFHGG----- -LSAAVFLKP
Scer000703__  TLAVAWSFVL FTLFAIPATY CDYFPISLIK TTYLFGYHPH GGALGFGAFA TLMTVTQFHI
Slyc010518__  VLALVLSFIF VIGILLPIDA CGYFPVHLYV EAYVFGYEPH SWPIGAVALA DLASTAVFYT
Smin000782__  VRSIISFIFS LGRSLLHVRF AAYFPMSLTR TNYIFGYHPH GISMGCCNFA TLLTSQNFRI
Smin004483__  TTVVPVSLFL LRLCLLPLSM AKCFG--IVL SHYVIAMHPH GLPLG----- -LRACGLF--
Smin005483__  ---MI-AL-- --CSFVLSIL PLLFDIDCKV E-CIVAVHPH GLSLGISGFH PLSAGVLFKL
Smin009312__  --GLAQAFL- LTVTLVPSKA VQYFPVTL-- -PYIFVCHPH GIGVSMTSFG TLGHNAIFRI
Smin012249__  LFSIVIGIFL VPSYLMPVIF KNFTA----- -RTVFAFHPH GISFG----- -LNKKISFLI
Smin012250__  LFSIVIGIFL VPSYLMPVIF KNFTA----- -RTVFAFHPH GISFG----- -LNKKISFLI
Smin015204__  ---------- --LPIVPSRI PKYFEYEEYH ENFIVGAHPH GFSFCHGAPD GAAASVTKLF
Smin018740__  VKAIALILYA ALAMLGPMHL LRYFSFQAIF ERYMLAVMPH GIPFA----- -IGADILFQI
Smin019142__  MVRLTT---- --SALLPA-Q HKYLHLKYVW PPLIFCIVPH GIPLG----- -VAAPILFKL
Smin019143__  MVRLTTEVYM MMSALLPA-Q HKYLHLKYVW PPLIFCIVPH GIPLG----- -VAAPILFKL
Smin019144__  MVRLTTEVYM MMSALLPA-Q HKYLHLKYVW PPLIFCIVPH GIPLG----- -VAAPILFKL
Smin023151__  ---LVT---- ---------A KGFYS----- -KSFLGFHPH GLCAG----- -IRAKRVFFL
Smin023333__  MVAIIATFLI QKVKLIPSYF LRYVAVGVDF EQYLTCWHPH GLTFCAAFFT SFVATLLFRF
Smin023444__  VFLVVMVMLL LAAVLGPG-L FKYFSYRFVW CPWIGTGPPH GLPFAIPAIN TSGASVVFNT
Smin030720__  -LAIIL---- RFTAMLPTSW LEYFSVKLVY QQYIYLFMPH GYPFS----- -IAASVSFRI
Smin031998__  AMS---AVVV ---------L GCYSKVREVS TKYMLVWHPH GVPFFYALDA QMVAPVLFRI
Smin037065__  NLAAFQGLVV ALCAWLSSNF GSWYLDNLAE HQYVMCWHPH G----F-TIA GSVAPLLLRI
Smin037066__  NLAAFQGLVV ALCAWLSSNF GSWYLDNLAE HQYVMCWHPH G----F-TIA GSVAPLLLRI
Smin040654__  ------NFLQ VLCELLP--L RKGWPYHWLL YKYLFAMYPH GYGV------ -IYAGAAFFL
Smin043592__  VLALVVAVAV IAATLVPAKL QGWFPMEVIH VKRLFCIHPH GYTLG----- -LCIPYLYHF
Smoe004834__  WIAVLIVLAN VMGLYLPAHA PKHFPIRLHV DAYVFAVEPH SLPIGIISLC HLASSAVFAT
Tbru003510__  VTAIAVMMLF ALAVFAPIVI VDYFSARLIV DKYIYSFHPH GFPGTLPMSP QHGADVIFAV
Tbru007326__  T--LAVNFFA LIVVMM---F TNYFPVRLVV PNYLFIYHPH GNSFGLSCFM LLQTKLNFYI
Tcon013300__  T--LLINFFT LFYLLL---Y GDYFPVRLVV PNYLLIYHPH GNSFGMACFV FLQTKLNFFI
Tgon000701__  FLQFLL---- ILLFLVP--L HRYHRATVIV -PTIFTAVPH AVPVALLPTG EAVASIVKYV
Tgon001597__  FLLVVVYFIH ILSSLLPYAV AEYFPFTLL- -NYLFGFHPH G--LGFSCCG -LAAEVNMRT
Tlon000012__  TAAVFFTIVV MFWFTCDGKF ASYFPMRLHK TRYIFGYHPH GISHGWSAFG TLLTESNFRL
Tpse000483__  ---LFTSYYM AVPLLLPKYT QKYLSMQFVW PPVIFAAIPH GSPLG----- -TCAPVVLKL
Tpse005657__  -SSLIV---- ALAAIIKR-W LNYVGFTVLK DPSIFAFVPH GFPFGFSCLP EVVATATKLF
Tpse009690__  ---LAVLLFI VIIGLAPAHA EKYFGLKTVI EAVIFAFNPH DLPYAVFAFA PLMSSAIFNI
Tthe004793__  TMQIIFGFFF SLPLQFKVKY EKYFEEFNFH QDSIFAVHPH YFTYGLVLNY YLTTRSLLML
Tthe014316__  ------GSTF FLPVLMTAKA EYFFDEYTLK KKTLLAVHPH NYTVGLSIHD YCGSRMLLYT
Tviv002878__  A--IVLIFYT LTLFLL---Y SDYFPVRLVL PNYIFVYHPH GQSFGISTFM LLQTKINFFV
Tviv010358__  TIAVVLTLVF ILAIIAPVTM EGYFSLHLIV DQYIYSFHPH GFPGSVPMTK QHGADVMFFV
Vcar001860__  LLAGITIASY RYLVIAPVLW RHYFHFSFLV ERYIIVEFPH GFPIG----- -VAASVVFYI
Vcar004055__  CLAVFISILT MPVVLMPAHL SWWAGLEVIR DRYVLGFHPH GYPTGFLPLM PLTASIVHYL
Vcar005623__  AAALVSSLPV AAAAAVPSTV RTLAAYSLAN SPYVRAYTPY QVTLGWGSVT ALAASCVFYV
Vcar013357__  LVAMVTILAI IVALLGPVLW REYFMFSYMF EKYIFAEFPH GFPMG----- -LAANVVFSV
Vvin017505__  IAALTIALLF VFGLLLPIDA CGYFPVTLYV EAYVFGYEPH SLPIGVVALA DLASSAVFYV
Xtro005914__  VLAVLKTFLF IIIWISPERF RDYFPVRLHK TNYILGYHPH GMSIGFCNFG TLTTAGNFKV
Xtro010488__  TGAVLQSFLA LYILLLPSKF AEYFPIKLLC TNYIMGFHPH GLVVGFGNFC TLLMPAWFRV
Xtro023924__  LFAVLQSFLV ILIYLFPETF RDYFPIKLVK TNYIIGSHPH GLCIAFCNFS TLATAGNFRL
Xtro024246__  TTAVFQSFLL IFLSLVPQAF KDYFPIRLVK TNYIMGFHPH GLVAGFGNFC TLHIPFWFRC
Xtro027766__  IISVLQSFLI VLVYIFPYKF RDYFPIKLVK TNYIFGYHPH GMCLGFCNFG TLATAGNFRM
Zmay021110__  TLALALSLFL VVAFQLPVNA MGYFPITLHV EAYVFGYEPH SLPIGLSALA DLASSAVFYT
Zmay036006__  TVALALSLFL VLATQLPLSV IGYFPVTLHV EAYVFGYEPH SLPIAVGILG DLASSAVFYT

              PIIRELWSYC VDASKRTARR VSILVYPGGE REQILTRRGV LYLSKRKGFV KIALEHLVPM
              PFIRELRLGI IPASKACIRR AAVCIAVGGA KEALLSTPGE LYLGKRKGFV REALLALVPT
              PFFRELGLGI IEVSAKSIKN AAVVIVPGGA AESLDASPGV LTLRKRNGFF RIALQHLVPV
              PWLGELANG- RPVDRASLER LSVAINPGGV REQAATRHDQ AFFSKKLGFV RLAMRHLMPL
              PLYRELFLGN VDASRRVARR VSLFVYPGGE AEQMRAAPGI AYWKTRKGFV RLAVEAIIPS
              PIMRDQWAGV RDVGRSSVDN SSPMLVVGGQ SEMFLSTSSL LHRRHR-GFV RMAIKHLLPV
              PWLREIHMGI CSASKRSCNQ IAIMLVVGGA AESLDAAPGR LTL-NRQGFV RVAIDNLIPV
              PAMREQYTGG LEVSRAVVSG MSIMLVPGGQ GEMLHTRANI ELCGRHKGFV RMALRHLVPT
              PLMRDQWGGV CDVAKKSVYN LSIQLVIGGQ TEMFESRSWV VVRKKRLGVF KIAIQHILPM
              PFLRELWMGI VNCSKRACNT ISIMLVVGGA AESLQSAPGR LNVDSRKGFV RVALDNLVPV
              PVTRDQLSGT LEVSKKGFWT GSVLLVPGGQ HEMVLAPTKE PISTKHKGFV RIAFRRITPI
              PVMRDQWMGV CDVSRATVMN LNLQIVCGGQ TEMFESRSWA IVRKRRRGIF KIAIQQIVPM
              PIIRELYMGL CSAAKKSCNQ IAIMLVVGGA AESLDSQPGR LTL-GRKGFV RVALDNLVPV
              PFYRELAMGI ASVSRESCEN LAVTIVIGGA RESLDALPHR LVLKRRKGFI KLAIHTLVPV
              PLLRELALGI NGVSYTSCVN HAITICIGGA REARYANPND LVLNVRRGFV RVAAQTLVPV
              PFQRELATGA SGVSRTSCIK HSIAITVGGS REYNIAKPGG IVIKIRKGFV RVAVETLVPV
              PFLRHTWLGL TAASRKNFTS LSCVLVPGGV QETFHMQHDN VFLSRRRGFV RIAMEQLVPV
              PWHRDMTSGC CAVSRESVEW IAAVIVVGGA IESLDAMPGT LTIKRRKGFI RMAMKHLVPV
              PWHRDMTSGC CAVSRESVEW IAAVIVVGGA IESLDAMPGT LTIKRRKGFI RMAMKHLVPV
              PLVRELWTGC VDASRKTAQL QSLVILPGGE AEQLRTKFGR VTLKNRMGFV ALAVESLVPV
              PIIREMIMGA KRVNRANVRR LNIAIQPGGI YEQLRTDPKK AFFPPKLGFI RQAIRAMLPA
              PLVRHAMLGS IPATKENFLD AACSVLPGGI AEMFMVEENR IYFKKRFGYI KVALESIIPV
              PIMRDQWNGS FEVTRHGFLS ASVLLVPGGQ EEMIGSRSDP IVTSHR-GFI RLALMSLVPV
              PIIRQGWLTC VPADYNTIRD GNLYILPGGI AEVFTASPGI IICKTRTGLF RLSLECILPV
              PIVRESFTGA RSVSRKSFSK CSVMFVPGGQ SELCEHAQKV VICMRHKGFI RIAMNVIIPI
              PLVRHPWLGL DPISRYHVKK VVAIIVPGGV SEVLKMEKEV VYLRKRYGFV KIAIQSLMPA
              PFTREMALGI NSVTRSSVEK NAVVIVVGGA NEAMDAHPGI LTLAKRKGFV RLALKTLVPV
              PLFREMSSGP VSVSKKSVCH VISVIVLGGA EESLDAHPGT LFIRQRKGFV KIALTHLVPV
              PLFRDMQGGL VSSDKESIAY ILVAITVGGI REALKTRPGK LVLRNRKGFI RLALMHLVPI
              PLFRDMQGGL VSSDKESIAY ILVAITVGGI REALKTRPGK LVLRNRKGFI RLALMHLVPI
              PVLREMSGGI CPVNRDTIDY LAIIIVVGGA AESLSSMPGA VTLRNRKGFV KLALRHLVPT
              PGCREMSCGT CSVNRQSLDY VAVVIMVGGA NEALHTVPGC LTLRNRKGFV RLALRHLVPV
              PFIRDMAKGV CSVSQPAIDY LLVGIVVGGV GEALQSVPNM LILQKRKGFV RMALQHLVPT
              PIVREMSMGV CPVSELALKY LAVVIMVGGG AEALLCHPGT VLLKQRKGFV KVALETLVPS
              PFLREMSTGA CSVSQSSMDF LMLIVVVGGL AECKYSLPGT LFLKGRTGFV RTALQHLIPA
              PFFRDMSVGL VSADKESAAH ILPFIIVGGV KEALNGRPGK LVLRNRKGFI RLALIHLVPI
              PGCREMSCGT CSVNRQSLDY VAVVIMVGGA NEALHTVPGC LTLRNRKGFV RLALRHLVPV
              PGCREMSCGT CSVNRQSLDY VAVVIMVGGA NEALHTVPGC LTLRNRKGFV RLALRHLVPV
              PFLREMSTGA CSVSQSSMDF LMLIVVVGGL AECKYSLPGT LFLKGRTGFV RTALQHLIPA
              PVFRDIISGM VAADKESASH ILLAIVVGGV QEALDARPGK LVLRNRKGFI RLALMHLVPI
              PFIRDLWLGC VDASPSVAER QSLLIFTGGE HEQVLAEPYR IVLRKRKGFL RLALRHILPV
              PGLRDGWAGF RQVTRATFRR AAVLLCPGGQ AELVYA--DL VIYAGHQGFV RLALEELVPV
              PFWRHTWIGS VPATPGNFKR LSVAVVVGGI AEMYMGNKKR IKLVGRRGFA RIALEEIVCV
              PFWRHAWLGS VPATTRDFKR VSVAVIVGGI AEMYMQSPTQ IMLKDRKGFV RVAVEEIVPV
              PLWRHAALGA APASRDNARM LSVAVLAGGI AEMYTSSPSR IKLLGRRGFV RLAVEMIVPI
              PIVRQWWLGV RPATRQSISG LVAVLVPGGV QEVLNMEHGV AYLSSRTGFV RLAVQHLVPV
              PGLRELSHGM CGVGRDTLAR VAVVLVVGGA SEALLAAEGD LVLRNRKGFV RLALQTLVPV
              PLLRHAWMGC IPADYHTIHE QSVGLVPEGV AGVFLGARPR VFVRCRKGFI RLAMHTIVPI
              PVVRHWWLGG RPASAAVMRG MSALVCPGGV RECLHMEKGA VFLSGRTGFV RIAMQYLVPV
              PFFKHAWMGC KPADKPVTMR LSVGIIVEGV AGIFHGATLR IFLQQRKGFI KCAIQSIVPV
              PIIRDSWCGV RQVARRTFVR ASVILVPGGQ AELIHT---F VIYPRHKGFV RLAAQHLVPV
              PLLRDLWLGA RIVSRRTFEH TAVLICPGGQ AEMCLT---Y TVYTGHKGFV RIALQQLVPM
              PGARELLHGW CGVSRDILLA RAVCIVVGGA AE----APGD LVLKRRKGFV RVALEALVPV
              PFFRELLHGV CDVSKRACLT LSVMIAVGGG TESLFARPGD LVLKRRKGFV KIALRSLVPV
              PYMRNWWMGC RSASREVLQS STVVLCPGGV QECFYMQPDV VFLKQRTGFI RLAMRAVVPV
              PIVH-LWNGY IDAGRSTVKA ASIALSPGGE IEGVYAEPKI LELHSRKGFV RLALQTLVPA
              PFYREMTSGA VTASKNSINY IAVVLVVGGA PESLDTHPNS LILKPRKGFI RLALKHLVPS
              PFLREMSFGM SSVAKKSCEN ISICLVVGGA EESLDARPGE LTLKKRKGFV KLALVNLVPV
              PLFRELAAGL LPVSKASLDY LAVVIIIGGA EESLTSSTGT VVIKHRKGFV RLALEHLVPV
              PMFREMCGGI CPVNRNSIDY LAVVIVIGGA AESLDCAPGS VMLKKRKGFV KLALKQLVPV
              PMFREMCGGI CPVNRNSIDY LAVVIVIGGA AESLDCAPGS VMLKKRKGFV KLALKQLVPV
              PFFRDMSAGL VPSDKESAGY LAVVIAVGGA PEALDAHPGT VHLANKKGFI KLAIEHLVPI
              PFFRDMSAGL VPSDKESASY LAVVIAVGGA PEALDAHPGT VHLANKKGFI KLAIEHLVPI
              PFFREMCGGL VSSEKASASY LAAVIAVGGA PESLEARPGT LQLLQRKGFI KLALKHLVPV
              PMLRPAQFGT FPAGKKGIHQ SNVGLVLDGI AGIVFCARGQ LYLRKRKAVC AIALQSIVPA
              PLFTGVWWGM TMVSAAPLRR AAVQLQPGGI AEMFYGTDCQ IILSKRKGLC RVALQTLIYT
              PLLKDGVFGV IPADGKTLAR RSFVLYIGGM AELFRSSPRT VFLQGRKGFI KLALKSVVPV
              PFGRELSMGA CTSDKATFRS VAVVVVVGGA EESTMVTPGD LVLERRKGFV REAIMALVPV
              PL-------- ------GMFG LDFGILPGGM EEVALFEFGR VYLKRRKGFI KYALQHLLLA
              PLVRELWFGA VDAGRSNCER LTVVVWPGGL DE-------V VRLRTRTGFI RLAVRSVLPM
              PL-------- ------GMFG LDFGILPGGM EEVALFEFGR VYLKRRKGFI KYALQHLLLA
              PVCRELWSHC IDAGRATAQY ASLFIVVGGE HEQILGEFGV VYLKNRMGFV KLALRNLVPA
              PGIRLSWMGI RKAGRKSILD MNVAVVVGGI AEMFMVSNHK LYLKKRKNFT KISIEAIVPV
              PIIGNRMIGA VGASRDTMDD ASLSLAPGGI GEMF-----F ALLRGHKGFV RRAMAHLVPV
              PLMRHAWIGC QSAGREEVAR SSVGLCPGGV AEIFDSNNDV LFLKARKGFV KLSLRMLVPC
              PIMKHGVFGL VGASSRSLKS ASVVLYVGGI AELFLSNPAR LYVGKRKGFI KLAMQTVIPC
              PLFRLRWAGS APSSKEVFLD QSFGIIPGGF QEATLSKLGR VWMKNRKGLV KYALQSLRPC
              PIFKQRSIGI VDASRHVARN TSIGISTGGV AEIFFTNDDC ILLKERIGLI KLAIRTIVPC
              PLVRELNMGY VDASRTVASK VSLFVCTGGE EESMYTTPGT VVLKRRKGFV RLALSYLVPV
              PWVRDVWVNA CDASRSSVDT ARLGLAPGGI AEILQ----Y AII--RRGIF RMAVKHIVPI
              PLVRELNMGY VDASRTVASK VSLFVCTGGE EESMYTTPGT VVLKRRKGFV RLALSYLVPV
              PFLRDLGLGA IDSKKETFRN YAMIVVVGGA AESMIAHSNE LVLQKRRGFV REAIMALVPV
              PIFKQRSIGI VDASRHVARS TSIGISTGGV AEIFFTNDAC ILLKERIGLI KLAIRTIVPC
              PFLRDLGLGG IDSKKETFRN YAMIVVVGGA AESMIAHSNE LVLQKRRGFV REAIMALVPV
              PFLRHTWLGL TPVTRKRFTS LSCILIPGGV QEAFLMEHGI AYLKARRGFV RIAMEKLVPV
              PFLRHTWLGL TPVTKKRFTS LSCILIPGGV QEAFLIEHGI AFLKSRRGFV RIAMEKLVPV
              PFLRHTWLGF TPVTKQNFIS SSCILVPGGV RETFFMEPGI AFLKQRRGFV RIALQMLVPV
              PVCRELWSGG IDACRSALTS LSIFVFPGGS EEIFVTRRDY VLLEKRKGFI RLALETLVPV
              PFLRELRLGI CDSSKETFRN IAIALVVGGA NESLSAEPGD LTLCKRRGFV RQALLYLVPV
              PFIRELLMGI CDSSKETFKR ISLAVVVGGA AEALKSSPGD LTLNARKGFV RQALLHLVPV
              PFVREMIFGH IDVSRSALKR TSVGIVVGGE AEVLLARNDT VVLKERKGFV KLALQNLLPT
              PVFREMSVGL VSVSKKSVSY MISVIVLGGA KESLDAHPGT LFIRQRKGFV KIALTHLVPV
              PVFREMSVGL VSVSKKSVSY MISVIVLGGA KESLDAHPGT LFIRQRKGFV KIALTHLVPV
              PVYRDMSFGL CPVSRQSLDF IAVVIMVGGA HEALYSVPGC LTLQKRKGFV RLALRHLVPV
              PFFRDMSAGL VTSEKESAAH ILLGIIVGGA QEALDARPGT LLLRNRKGFV RLALTHLVPI
              PVLREMSGGI CPVSRDTIDY LAIIIVVGGA AESLSSMPGA VTLRNRKGFV KLALRHLVPI
              PVLREMSGGI CPVSRDTIDY LAIIIVVGGA AESLSSMPGA VTLRNRKGFV KLALRHLVPI
              PFLREMSTGA CSVSRSSIDF LMVIVVIGGL AECRYSLPGT LVLKNRSGFV RMALQHLIPA
              PIVREMSMGV CPVSSSALKY LAVVIVVGGA AEALLCRPGT LFLKQRKGFV KMALQTLVPS
              PFVREMAKGV CSVSQPAINY LLVGIVVGGV GEALQSVPNT LILQKRKGFV RTALQHLVPT
              PLLRDLRLGA LSVSRRSVEA SSVLIVTGGQ AEMLRAQVSM ILITQHTGFI RLAIASLVPL
              PLMREMFHGY MDASYETCKR VHLLLFPGGA SEALLSAHGR LLLRRRKGFL RLAIHTLVPV
              PLWRQIWAGC GDASASCIRK TSVMLVVGGA EESLMAKPND LLLFKRKGFI KIALQELVPV
              PFTREMALGI NSVTRASVQR NSVAIVVGGA AEALDARPGV LTLARRKGFV KMALKTLVPV
              PVVKDRTLGF QPCTAAHMRR ANAAIVPGGV KEVVWTGRVR LYLKNVFGFC KLALQTLVPV
              PLLRQSWLGI DPISRAHMRA QSVLMIPGGV AECLRMTPKT VYLRKRFGFV KMAIQTLVPA
              PGCRELWMGA VDAGRKTAER VSMAVYPGGS VEIFDTDPNR CHLARRKGFV KLAIAHLVPV
              PILRDMWAGA RNVSRNVFLK SAVVLCPGGQ AELV-----V TLCTRHRGFI RIAIEELVPV
              PVVKDRTLGF QPCTAAHMRR ANAAIVPGGV KEVVWTGRVR LYLKNVFGFC KLALQTLVPV
              PLLRDMWAGA RNVSRKSFLR SAVVLCPGGQ AELV-----V TLCTRHKGFI RIAIEELVPV
              PVLKHSWLGM DAISRRAMKT LSVLIIPGGV AECLQMRPGT IYLKKRFGFV KLAIQTLVPA
              PGCRELWMGA VDAGRTTASR VSVAVYPGGS REIFSTDPNK VYLSKRRGFV KLAIAHLVPV
              PIVKDRALGF LPCARETMRD VNGCVVPGGV REVVYAGRCR LYLKNVYGFV KLAMRTLVPV
              PFTRELAMGI NSVKKESVET NSVAIVVGGA AEALDARPGV LTLARRKGFV KLAMKTLVPV
              PIFRHGLVGT IPASRHVARK YSLGISSGGV AEIFEVNNNV ILMKERKGFV KLALQTLVPS
              PFISDSWNGC AHASKAYMQA RNLALLPGGF EEASLYQRNR IYIRKRTGFI AYALRYVYPA
              PLISAYFFGC EPASKAMMHN IPFGILVGGS EEILLMEYQN VYILERKGFI KYALQHIALG
              PLVKELWVGC VDAGAATANA ISSLIYVGGE KEQILTERGL VVVLPRKGFC KLALRYIVPA
              PGFGQSFAGG IDAKEESVSK ASVSICPGGI AEMFWGYPKY AFLQSRKGFI RMAMKHVVPV
              PLMRDQWLGG REVSKESICH ASVLLVPGGQ QEMMESQSQR LVTRHV-GFI RLALQTLVPV
              PVLSA----- ---------- ----VVPGGK IFCLIHSKC- -----RKGFI REALRNIVPM
              PPIREILLGG VDAGRASANR A----GYSGS KEIYTTNPYT LVLKIRKGFI RMALRYLVPV
              PFLKELWLGC VDAGASTAHA ISSLIYIGGE KEQILTQRGI VVVRPRKGFC RLALQHIVPV
              PGFGQGFAGG VDAGPNEVSK ASVSICPGGI AEMFWGYPKY AFLQSRKGFI RMAMKHVIPV
              PPIREILL-- ---------- ------GGGS KEIYTTDPYT LVLKIRKGFI RMALRYLVPV
              PGLRHAWIGC RPASPENIKK IDCAVTVGGV AEMFLVGGDR LYLKKHKGFV REAMKNLVPV
              PLFRHGAIGT IAATRHVAKQ YSIGISSGGV AEIFEVNNKV VLMKERKGFV KLALRTLVAC
              PFISAYFFGC EPASKEMMHD IPFGILVGGS EEILLMEYQN IYILERKGFI KYALQHIAIG
              PIVRFGEWGA LPANKESVAE AHCSIVVGGV AEIFLQNGE- -----RKGFI REAIRNLVPM
              PFLWQETLGG RPISAAGIMK VVCCILPGGI AEMFMLDPSE KVLIRR-GFI REALKNIIPM
              PLMRDQWLGG REVSREAISY ASVLLVPGGQ QEMMESQSQR IITKHV-GFI RLALQTLVPV
              PFISDSWNGC AHASKSYMQN RNLALLPGGF EEASLYQRNR VYVRKRTGFI VYALRYIYPS
              PLIRHTAFGN APATKKEMHR LPLGLLPGGS EEIILSHHGR AYILKRKGFL KYALQHICIG
              PIYRDLSMGL RSVSKESITN IAVTIVIGGA RESLEAQPGR LVLGERKGFV KVAMRTIVPV
              PVFRELAAGF ISVARESCRY ASVVICVGGS TEVLYTASNH LVLADRKGFC QLALQSLVPV
              PFFRDMAGGV CEVSKESVEH VAAVIVIGGA AESLDARPGK LTLKNRKGFV KYALKHLVPV
              PVTRDMAFGV CTVEKESIHH IAAVIVTGGA AESLDAHPGK ITLKERKGFV KIAMKTLVPV
              PLFRDMSSGM CDVTHDSCEY ISIVIVVGGA SEALDAHPGV LTLKARYGFI KLAIRNLVPV
              PFTREMGLGI NSVTKSSVET NSVAIVIGGA SEALDARPGT LTLARRKGFV KMALRTLVPV
              PIIKDSSLGF LPCTAKMMRR VTGMIVVGGV QEVVLTGNVE LYLKNCFGFV KVAIQVLVPV
              PFVREAWLGV RSVSQEIFRS TAVVVCPGGQ GEMC-----I TLCTKHRGFV RLAIEELVPV
              PLVKHTWLGL DPISKACMLR MTAVIIPGGV AECMAMERGT LYLRKRYGFV KIAIVTLIPA
              PFLRQTWLGL VPASRKNFYS YSCVIVPGGV QEMLHMDHDV AFLKSRKGFV KIAMETLVPV
              PFLRQTWLGL IPATRKNFQS YSCIIVPGGV QEILHMDHDI AFLKSRKGFV KIAMQSLVPV
              PFTREMALGI NSVTKASVMT NSVAIVIGGA AEALDARPGT LTLARRKGFV KMALRTLVPV
              PLVRHTWLGL EPISRRRMTS MTCVIVPGGV AECMAMERGT LYLKRRYGFV KIAIQTLVPA
              PIIKDSMLGF VPCTAKMMKK VTGLIVVGGV QEVVLTGNVE LYLKNCFGFV KVAMQALVPV
              PIVREAWLGV RAVSREIFRS TAVVVCPGGQ HEMQ-----I VLCTKHKGFI RIAIEEVVPV
              PFYRELGLGI ASVSRESCEN IAITIVVGGA RESLNAQPHR LVLKRRKGFI KLAIRTLVPV
              PLARDHFYGS REVTRSAFAY TSVLLVPGGQ AEMLQQQSAR VYTHHK-GFI RLAIEHLVPV
              PFYRELWSGC VDARRSVAEK MSLVILVGGI AEQMLSQRGT IYVKKRKGHI RLALKYIVPG
              PLVRDNWME- SSCAKANMLK FNVSIIPGGF EEATLYQRGR LYLKKRFGFI KIALQHVHPV
              PIMRDHWME- SSSTKTSMEN TNLCLLPGGF EEATLYQRGR VYIQKRFGFI KLALQHIYPA
              PLMRDNWMD- SSVAKSTFQQ RNVCLIPGGF EEATLYERGR VYIKKRFGFI KLALQYVHPV
              PVMRDNWMD- SCVSRSTFHR FNVCLIPGGF EDATLYERGR VYIKKRFGFI KLALQYVHPV
              PLGRELWLGG VDASRSTADK VSIVVYPGGV PEIFKTDPNE LVLKKRLGFV KLAMRHLVPS
              PLARELWLGV VDASRSTADK VSICVYPGGV PEIFLVDPKT IVLKERLGFV KLAIRHLVPT
              PALRDKWLE- DNVNKDTFEK LNIGFVPGGF EEATLYKRGR VYIKKRFGFI KLALRYVYPA
              PLYRELWLGC VDANRKVAER VSLVILVGGI AEQMLAKRGT IYVQKRKGHI RLALKYIVPG
              PFWRDLAAGF VDASFKSLSA ASVAIVLGGA AEALDSHP-D IILNKRKGII RLALSTVVPV
              PIMRDHWMD- SNVKKETFIE LNIGFLPGGF EDATLYKRGR VFIKNRFGFI KLALQFVYPV
              PLSRDQCYGS REVTRQAFTT TSVMLVPGGQ AEMLEQRSNR VYTKHK-GFI RVAIEHLVPV
              PLARDLWLNA VDASRSTAEK VSVMVYPGGI PEIFLTEPDK VMLNKRLGFV KLAIRHLVPV
              PLMRELALGV IDAGRATCMR ASLTLVLGGT KEQLIPYSPT IVCKSRRGFI YLARDAIVPC
              PLMRELWCGM IDAGRPTCMT ASLTIVVGGT REQLIPYSPT ILCKNRKGFI KLARDAIVPC
              PIMRELWMGV IDAGRRTCMK ASLSIVLGGT KEQLIPYSPT IVCKSRRGFI YLARDAIVPC
              PIMRELWMGV IDAGRRTCMK ASLSIVLGGT KEQLIPYSPT IVCKSRRGFI YLARDAIVPC
              PFMRELRQGI IDCSAETIKQ YAVVLVLGGA AEALDTKAGV LTIRRRKGFF RIAIQKLVPS
              PWVRDRWVRA CDASRSSVDR ARLGLAPGGI AEILQ----Y AII--RRGIF RMAVKHIIPV
              PIFKQRSIGV VDASRHVARN TSIGISTGGV AEIFFTNEAC ILLKERVGLV KLAIRTIVPC
              PLFRLRLVGR GSAAKASMIG YHLALPPGGF EEATISYYER VFIKKRTGFV KLALQNVVPV
              PVVRELWTGC DASRPVAEAA LSLIILPGGE AEQIRTQHGT IYLKNRKGFV KLALRHLVPV
              PIARNYSIGV MPVTKKNIVT KHVTIAVGGV REVCLGTDNS LYLKNRRGFL RIAMDEVVPV
              PFARNYMIGI MPASKENIVD KHVTIAVGGV REVCLGTQVV LYIKRRRGFL QIAMDEVVPV
              PVVRHSWLGV SRVTRKFMTE FSVIIIPGGV QECLYMERGV VYLKKRYGFV KVALETIVPT
              PVVRHTWLGV APVSRKSFTA FSCIVVPGGV QECLFMEDHV VFLKQRYGFV RIAMEALVPT
              PFLRDAWSN- GPISKQNFKR LNMAILPGGF EEATLYERNR AFIKERRGFI KYALEYVRIA
              PFSGLTLFG- QGVHPENLTK LNVGIMVGGF EEATLTKYGR VYIKERKGFI KYALRYIYPV
              PFSGLTLFG- EGVHPENLTK LNVGIMVGGF EEATLTKYGR VYIKERKGFI KYALRYIYPV
              PIAGLKLYG- QGANPENFKR LQVGLLPGGF EEATITSPKR IFIKQRKGFI YYAMKYIYPV
              PIFKQRSIGV KDASRASVRN ATVGISPGGV AEVFETNHFH ILLKERIGVI KMAIRTLVPG
              PVVRDSWANP VDASKDSVER ARIAVIPGGI AEIFEGYPKY AIV--RSGFL RLAIKHVIPV
              PILKHGIFGL ISASKSSMIR TTIVLYVGGI AELFLTDETR LYLRKRKGFI KLALQQVVPV
              PLVRELWTGC DASRAVAVER LSLLVIPGGQ AEQMYTQYGR VYLKRRKGFL KLCLKYVVPA
              PFYRDMSLGM AAVSRRSCEN ISIIIVVGGA AESLNARPGD LVLKKRLGFI RIAIKHLVPV
              PFYRDLAIGM ASVSRRSCSN LAIVIVVGGA TESLKARPGD LVLKKRLGFI RMAIRHLVPT
              PWIRELSMGL CSASKRSCNQ IAIMLVVGGA AESLDTEPGR LTL-GRKGFV RVALDNLVPV
              PVMRDQWFGC CDVSRHSVLE LNVQIVCGGQ TEMFESRSWA VVRRRRLGVF KIAIQQIMPI
              PVMRDQWAGV RDVGRASVDR ASPLLVVGGQ SEMFLSKSWD VHRRHR-GFV RMAIRHLIPI
              PIFREMSVGF MDATKENVRG ASLQVLPGGE REMLLTRKDQ AVYVGHKGFV RLAIETIVPV
              PLYRDLALGI SSVSRKNALR TSICIVVGGA RESLLSSTNQ LILNKRKGFI KLAIQTLVPV
              PFLRHTWLGL APITRKNFKS LSCIIVPGGV QETFYMEHGI AYLQKRKGFV RIAIETLVPV
              PIFRELGLGV NSVSKESIGG NSVMIVIGGA RESLETAPGK LILDNRKGFV KMALQKLVPV
              PGFYETTLGA FECTKPFIRD RDVAIFVGGA QESSYATPGV CFVSTHKGFV RLALEEILPM
              PIVRELGMGC VDAHRDVAKR CSLSVVPGGE REQLLAQRGE LVLKQRQGFV RLALQHIVPV
              PLFRELMHGH GAVGRTCL-- YSIALAPGGA KESLESVPGR LVLQNRKGFA RLALRTLVPV
              PIFRL----- ASAEKSTVHR LNVALVLGGF EEATVCETGR VVVNSRKGIV KYCLQHLQPV
              PIFRL----- ASAEKSTVHR LKVALVLGGF EEATVCETGR VVVNSRKGIV KYCLQHLQPV
              PILKDAIFGL IDASSKTLSK RTFVLYIGGM IELFYSSPKV VFLKERKGFI KLALRSVVPV
              PLLRQRFGGL VPATPQSIKR AVTFIVPGGI AEIFLMRPDQ VFIKSRKGFV RLALQAIVPV
              PFFRSERVGA MPANAGNIRA ANVALVLDGV AGMFQATTHV AYLLKRKGIV KIALQSLVPV
              PFFRSERVGA MPANAGNIRA ANVALVLDGV AGMFQATTHV AYLLKRKGIV KIALQSLVPV
              PFFRSERVGA MPANAGNIRA ANVALVLDGV AGMFQATTHV AYLLKRKGIV KIALQSLVPV
              PVLRHLMSEA YEAEDRAIEA CNVAFNPGGF MDAIVFQHGV CVLKCKKGFI KYCLQFAHPV
              PLIGEALVNA RPVTQTMSDE LSLALQPGGL PEQIVTDHRQ LVFPPNLGFC RLALKHMLPI
              PFLRYLW-GV VAVDRKSIEK ACVGIVPDGV AGIFKTSSHL VAMKDRKGIA RLALRTIVPA
              PVIRQGWINT IPVDSGSIRK ASVGLFPGGV AEMVRTDGNK LLLRSRKGFV RLAMEHIVPV
              PIFSEIILGA RRVDKKVVEK MSIALQPGGV KEQALSDDQQ AFFPARLGFI RMAIKYLLPI
              PFLAELLCHA RTQDRKIFND LTMAVQPGGI YEQVETDENQ LFFPANLGFI RLAIQHLLPV
              PFLAELLCHA RTQDRKIFND LTMAVQPGGI YEQVETDENQ LFFPANLGFI RLAIQHLLPV
              PGIRE----- -----PVLER ANLILLPGGI DEMNLTDGEQ LVMTDRKGFV KISIENIIPG
              PVFRVQLLGV LGSTGNDLKR LPMAIVPGGF EETVTCRFTR VYLKTRAGFI KYALRHLVPC
              PILRHTWLGL VPASRKTFGK LSCIVVPGGV QECLYMEHGV VFLKKRFGFV RVAIETLVPV
              PFMRDMSVGT MSVSRKGIEN CSPIIVTGGM AEMVYQKGSM HIVMHHSGFV RMALQHIVPI
              PFWREVAGGC GDASAQCIRD TCVALVVGGA KESLLARPKE VALQDRKGFV RIALQELVPV
              PFFREMVGGC GDASAECIRA TSVALVVGGA RESLLTRPKE LTLQERRGFV RIALQELVPV
              PVYGHRLIGS QDVSWAELTT TSVVISPGGI AEMYTVDEKN LILKDRQGLL RLALQTVVPV
              PFFRHQFLGF ISCSKGTIRR VAVVLLVGGG REALMAEEGD LVLKKRKGFF ELALRTVVPV
              PFYRDLAMGM ASVSKESIRN TAVTIVIGGA RESLEAEPGR LILKGRKGFV KMALRTLVPV
              PLISSKAIGY IPAKAKNITD TNVGIILDGI AGMFQAHDEV AHVKRRKGII KIALRAVVPV
              PLVRTSWMNG VDASRSAVSR ARVGVSPGGI AEMFETYPKA ALLKDRNGLF KLAMKHIVPV
              PFLRQTWVNS LPVDKKTFLG RSFAFVPGGV QEVIMLDPNV LYLKNRKGFV KLALATIVPV
              PGYGLQLTG- QGVDAENMKK LNFALVPGGF EEATLTTRNK IFVKNRKGFI KYAIQGIYPV
              PLLGLKWGG- TTVDAANLKS LNISILPGGF EEATLTTPKR VFIKNRKGFI KYALRYVHPV
              PFWRELLGGC GDASADCIRS TSVALVVGGA NESLQARPSD LTLLGRKGFI KIALEQLVPV
              PFLRDMSLGA LSVSRKSIES TSPVIVTGGQ AEMLVQRGSM HLVTYHSGFL RLAMQHLVPI
              PFWRHTWIGS VPATSQNFKR LSVAVVVGGI AEMYMGHPLR VKLKGRRGFA KIALEEIVPV
              PGLRDGWAGF RQVTRATFRR AAVLLCPGGQ AELVYA--DL VIFAGHQGFV RLALEELVPV
              PLWRHSWMGA APAHRDTAMH LSVAVLPGGI AEMFAQEVGR IKMLGRRGFV RLALETIVPV
              PFWRHAWLGS VPATTRHFKK VSVAVIVGGI AEMYMQDVCQ VMLRDRKGFV RVAVEEIVPV
              PFLRHTWLGL TPATKKNFTS LSCIIVPGGV QEPCLMEHGV AFLKSRKGFV RIAMEMLVPV
              PFYRDLAAGM CSVTHSSIDY LAVVIVVGGS AEALHCNRQI LTLKNRKGFV KKALIHLVPV
              PFFREMSGSL VSSDRSSAHH LALVIAVGGP PEALDAKPGT LQLLNRTGFI KMALTHLVPV
              PLLREMSGGL CPVNRKAISY VAVVIVVGGA AESLSCQPGT VILSRRRGFV RLALEQLVPS
              PFFREMSVGL VSATKKSVNH VISIIVIGGA EESLDAHPGI LHILKRKGFI KVAFKQLVPV
              PVLREMSGGI CPVARDTIDY IAVVIAVGGA AESLNCRPGT VTLKQRKGFV KVALQHLVPV
              PFLRQTWLGL VPATRKNFYC YSCIVVPGGV REMLHMNNDV AFLKSRKGFV KIAIQSLVPV
              PFLRQTWLGL APASRKSFYS YSCIIVPGGV QEILHMDHDV AFLKPRKGFV KIAIEMVVPV

              YAFGDTDLFE HH---IPLIT GSHRRPVRVG AVDAAHAAYV AALRALFDAH KARELV
              FAFGELDVF- --APALPVFC GNISEAVHTG AVDAMHARYV AALRALFDAH KGAELL
              FSFGENDLYG VV--PVPVYL GAMRRPIIVG DIDDLKVQYI ERLRLVFDKF AQD---
              YIFGENQMYE RVLPRTCVLW GSGRVPWGMG NLASVDYEFV RGLGHLFAKA KVAQLT
              YAFGENELYA PL---LPLGV GR-------- ---------- ---------- ------
              FSFGEHKVMD NVLPKIPYFY GRRRTPINVG AIDELHKRYF ESLEELFERN KRKTIE
              LGFGETDIFD VYSPPVPIFT GRHRKPIYVG KVNKYHKEYI QALTSLYDQF KNKSLM
              FNFGELQAIE NILPRLPFFV GIRKVKMTIG E--------- ------VDR- ------
              FCFGETQTMD NVLPKIPYIY GRRRVPVTMD AIIDMQTRYF EALEKLFEDN KAKSIK
              LAFGENDAFS THFDETPIFY GRHRTPIIVG KVVEYHEKYI AALKALYDKY KNRSLL
              FAFGDRRAIW NLIPKVAFFV GRDKVPVMLG DVNLLHRYYY SRLKDLFDSY KTLTLA
              YSFGEPQIFD NVMPRFPFFI GKCRVPVTID AVTEFQYRYF EKLEALFERY KHDELD
              LGFGENDVFD TVLPPTPIFS GRHRKPIIVG KVDKYHEKYV RALRELWNLY KEE---
              LAFGENDLYE QVSENIPLFH ARYRRPLNVG RINHLHSLFI RH-IRL---- ---AIT
              MAFGENELFD VGVD-LRAWY AVYRRPVNVG RVEELHGRYV EELRRLWREW RDVRLK
              IAFGENELFD LITKS----- --YRKPLNVG KVDKLHETYV QELTRLWDDW KETRFE
              FCFGQARVYK WWYLKI-CFW GVCRQPMHVG KIAKFHGQYV EALRDLFERH KSRELK
              YSFGENEIYT QLNPPTPLFH GRYRKPIHVG TVEALQRKYI AELTVLFDKY KDMELD
              YSFGENEIYT QLNPPTPLFH GRYRKPIHVG TVEALQKKYI AELTVLFDKY KDMELD
              YVFGCSDLY- --FGPLPLFL GDRRGKVTFG DVQKVHRMYI ERLAKLFDDA KADKLV
              YLFGENQIFT VS---ILAAT GF---P--CG RVQKVFKDYV KAL------- ---ELF
              FHFGNSQVLR --------VI GRRRLKVVV- ---VVVVAVV S--------- ------
              YAFGETQTFD NVPASANLIY ---------- ---------- ---------H R-----
              YVFGANDFFY NLSSNITLFW GR---PRVIG KIEHLRSAYI DEMKLIFNKY KAANLE
              VAFGESSGVR NI---FPFIV GITRQSLYIG KIEAIHKQYY EQVRTLFEKH KKLHLR
              YAFGATRTYS WWMTKI-VFW GRRRGRVVYG PVREVLDKFI EELEKVYREN RDEELV
              FAFGENDIFD QVNPEPPAFY GRKRQSIEFG KVDKYHKEYV NALRNLYELH RKSPIR
              FSFGENELFK QVNPELPLFH ARYRKPIHVG RIEELHQTYM EELRKLFEEH KGKTLI
              FSFGDNELY- -ATSPIPFFY GRYRRPITVG KVDRLHQHYL KELSNLFETH KLKHLE
              FSFGDNELY- -ATSPIPFFY GRYRRPITVG KVDRLHQHYL KELSNLFETH KLKHLE
              YSFGENEVYK QVFEEPCIFH GRYSKPITVG EIDLYHAMYV QALVKLFDQH KTKVLE
              YSFGENDVFR VKFAPPCIFW GRLARPITVG RVDHYHRLYM KALEQLFEEH KKSHLT
              YTFGETEVYD QVFHKFCIFY GRYPLPIVVG EVDKYHALYK KALTKLFDQH KTQKLL
              YSFGQNEVHN QEFPEVCTFH GRFNHPITVG EVDKYHALYI NALQKLFDEH KVQELT
              YSFGETELYK QYFTPPCAFY GRYAQPVTVG KVAKYHAIYV DALRQLFDQH KTKELV
              FSFGENDIFD QVNSPIPLFY GRYRRPITVG KVDRLHQRYM KELSNLFEAH KLKHLE
              YSFGENDVFR VKFAPPCIFW GRLARPITVG RVDHYHRLYM KALEQLFEEH KKSHLT
              YSFGENDVFR VKFAPPCIFW GRLARPITVG RVDHYHRLYM KALEQLFEEH KKSHLT
              YSFGETELYK QYFTPPCAFY GRYAQPVTVG KVAKYHAIYV DALRQLFDQH KTKELV
              FSFGENDIYD QVNSPILLVY G-YRRPITVG KVDRLHQHYM TELENLFEAH KLKHLE
              YAFGENELYV TW---LLLFR GRTRVPVHIG KILALQKRVL DAFVQLFERH KGRDLL
              LAIGETLQLA NLAPEVPFIA GRLRNPLVLG KVDAYHAAFY AAVADLWAAH RHRELV
              YYFGQSQVLD --LADFGYLT GWRPIPIYNG KVDKLLDATI TELGEMYNRH RGEPLS
              YHFGNSQVLD --MASLGFLY GVRRRNIYCG KVDATHAAVM AALQEAYDRH KTEPLV
              YHMGNSKILT FG-PQLGAVF GVRPQPLMVG SVAAVHGQVV AAFQDLYNRY RVQPLE
              WAFGQTRAYS WFVPTI-GMF GQHREPLTVG RLAALLKRFT DDLQALYDKH KAQELV
              LSYGETDTFH TY---TPLCW GT---PLTVG AVAALHKTYT EALQKLWDDT VDKPLA
              YNLGQSAMLD FC--SVGIFW GRRRCPIIIG KVDEVQEKLL AALVALFDEH KHLTLE
              FVFGQTDAYG WAVPQL-FMY GVRKVKITIG KVEKYLDTFK QELSALFERH KVAQLL
              YHLGSSQMLR CT--DVCLFW GRYKHDIIVG TVDAVHARFV AAITELFDTH KHLQLT
              LAFGELNTLR NFLPAIPYLV GRSKTALKVG LVAVMHKEFY ESIERMYHKY QPSKLV
              LVLGEADSLH NLWPSIPFVA GRAPTHLKVG QVDATHARFY AAVEQLWATH ADTKLR
              LAFGENEAVH RVTPGLPLCY GREPVPLVVG APCFFHTT-- ---------- ---PPN
              YAFGENSTYR TALPTLPLYF GTFPVKLEVG EVDRHHARYV AALKKLFEEH RDKDLQ
              FAFGQTPHYS -----M-FVW GYYQVPMHVG KVWQHLEQYI AALAGIFERH KAATLT
              YSFGLVDVFH QYGPRLSLYY GR------YS R--------- ---------- ------
              FSFGESEVYD QVNPRPVIIK GRYRRPITVG KVDELHARYM EELVALFDRH KNKKLK
              YSFGENDIYD QVNPRPPLIM GRVRHKITVG EIDHYHEVYV EALQKLFDKY KDKDLK
              YSFGENELFP QVLSEPCIFT G-YKLPVTVG CVDHYHGLYM ASLADLFHKH KTSELH
              YSFGENEVYK QLFEEPCLFH GCYCKPITVG EIDMYHAMYI RSLKSLFDNY KTRTLI
              YSFGENEVYK QLFEEPCLFH GCYCKPITVG EIDMYHAMYI RSLKSLFDNY KTRTLI
              YSFGENEVFD QVNPRLPLFH ARYRKPINVG RLDVYHQRYM DELARLFEDH KGNHLV
              YSFGENEVFD QVNPRLPLFH ARYRKPINVG RLDVYHQRYM DELARLFEDH KGNHLV
              FSFGENELFD QMNPALPLFH ARYRKPIHVG RIDALHTLYM QGLTQVFEEN KKHHLK
              YCFGSNEVAT VLAPRCAAYF GAERVPFAVG ALSELKRALV SALQGVFEPY KGRALR
              RWFGPHSLAA RL-------- GRVRGKLVLG AVDALHARYV CDLRDLFERN KGRSLL
              YLFGNTTVLK ALLADVTLFW GRKEVRLTRG RIDHWHAKYC EALLQLFDRY KGTTLA
              LAFGENDLYA VFTDDLPLFR GRNRKPIAVG GVDAMHTEYV DALSALYEAH KEQTFR
              YTFGECDLY- --VG-LF--Y GARADAVHVG AVTAYHALYV EALTRLFDDH KARRLE
              FVFGELDAVE AVLPRSNGFV GRRRVPFNIG DVARVHSLYR AELSRIYHEH RDAELV
              YTFGECDLY- --VG-LF--Y GARADAVHVG AVTAYHALYV EALTRLFDDH KAR---
              YVFGANDTFR TS---LPLFW GRREVPVRFG AVRKAHGEYV SALRKLFDDN KARELV
              YFFGNSLLHG LVLCRLVLFY GRRRKELKAG RVDDLHAELL RRVEELYYKH R--TLV
              YVFGNSQTFK RVLESLVLFW GRFKVPLTFG EVDAVHARFC EALADVFDRY KGTKLE
              YTFGNTRIFR SWLRALLLVW GRLRQPLLTG RIDKYHDLFV AELRRIFDKY KGPELI
              YYFGNTTCLE ILLTSITILW GRMPGKSMVG KVDKYHAVYV KEVKRIFDTY KTRKII
              FTFGESDTY- --AQGGVCPW GTR-RKLMFG EVDKWHAAYV EELKALHGRH KAKELK
              YLFGNTKLLN CWLEKLILIH GRFRKPVLMS KIECIQAQLL EEMKRIFDTY KHLKLI
              FGVGNNDLYT TY---LPLFH GRHKRQVRIG KVDEYHTKYI NALIEL---H SKNILE
              YCFGSSMLMK RLIEKLVVFF GKFRQRLLMG KVEHMYQQYC QELIRIFDRH KESSLT
              FGVGNNDLYT TY---LPLFH GRHKRQVRIG KVDEYHTKYI NALIEL---H SKNILE
              LGFDT----- -----VPLFT GRRRSPVVVG RLIEWHTKYV HELEELYNKY KDASMR
              YLFGNTKLLN CWLEKLILIH GRFRKPVLMS KIECIQAQLL EEMERIFDTY KHLKL-
              LGF------- ---------- --RRSPVVVG TLIEWHTRYV HELEELYNKY KDASMR
              FCFGQSNVYK WWILNI-YFW GIFKHPMHVG RVARIHSQFV EALQDLFERH KARELR
              FCFGQSNVYK WWVLNV-YFW GIFKHPMHVG RVAKIHSQFV EALQDLFERH KARELR
              FCFGQTKAYK WWMQNL-FFW GIFKNPLYVG RVAKVHSQFV EALQDLFDRH KAHELK
              LAVGEEELFR LFVPE----L GSERSPLQVG RIDSLHAVYK ERLVELYRDF KTLSLV
              LGFGETDVFA VAWP-MPIFH GRFRKPIHVG RVERCHAAYV KELQRTYDDF KDLSMR
              IAFGETDVYG VLNQ-MPLFH GRHRRPITLG ---------- ---------- ------
              YCFHNTNVFH IN---IPVCW GWHPVPLCIG DVDEYHKKYI EALTKLFEEC KAAMLN
              VSFGENELFK QTNPELPLFH ARYRKAIHVG RIEELHQTYM EELRKLFEEH KGKTLV
              VSFGENELFK QTNPELPLFH ARYRKAIHVG RIEELHQTYM EELRKLFEEH KGKTLV
              YSFGENDIFR LKFATPCIFW GRFAVPITVG RVNHYHALYM TALEQLFEEH KESCLT
              FSFGENDLFD QINSSLPLFH GRYRRPITVG KVNQLHQRYI KELCNLFEAH KLKHLE
              YSFGENEVYK QVFEEPCIFH GRYSKPITVG EIDLYHTMYM EALVKLFDKH KTKVLE
              YSFGENEVYK QVFEEPCIFH GRYSKPITVG EIDLYHTMYM EALVKLFDKH KTKVLE
              YAFGETDLYD QHFTPPCAFY GRYSRPVTVG EVAKYHTLYI DALRKLFDQH KTKELE
              YSFGENEVFN QEFPEFCTFH GRFNRPITVG EVDKYHALYI SALRKLFDQH KVEELT
              FTFGETEVYD QVFHKCCVFY GQYSRPIVVG EVDKYHALYM DALHKLFDQH KTHKLF
              LCFAENNVLG MLFPRFPVIF GRFRTPLTVG PMRRVSEAYF QSLKDLFYRR RAEELV
              YTFGETDYFE QRAPQASALS GRHRV---VG RVLRAAQEYF HELQELFLKY APQKLE
              YGFGENNVYN VPLANIPLVR GRHRRPIVVG ELEVWQGKYI ECLRKLYNEH RGIGLR
              FAFGENDIFE QMNPEPPAFY GRKRESIEVG HIDEYHALYL SSLKELYDTH RRLEIK
              YTFGESLSVG --LPFAPIRM SL---RLVVG AVGELHARYC AALLELIEST KEEELV
              YSFGQTRTYS YWCSDM-TFW GRRQEKIHVG KVAAKLEEFI GAVKDLFERH RGEELV
              FVFGEKRCYR --VPSLIVFW GRT-----FG AVDELHARYT AAVVELYEKH KADTLK
              FVFGESQATR NIWKAMPFLG GFAPLPLSVG EVLRTCDEYY QRIRDLFERY KVSRLV
              YTFGESLSV- ---------- -----RADYE PDGESHA--- ---------- ------
              FVFGESQAVR NIWKSMPFLA GYAPLPLSVG QVARVCVEYY AKVEELFHRY KASELV
              FTFGQTRSYS YWVPHM-VFW GKNMVPMHVG KVQEKLNEFV AAMESLYARH KGKTLV
              FVFGEKRCYR --VPALIVFW GRT-----FG AVDEVHAEYV EAVRALFQAH KRDTLT
              YTFGESL--- ---------- --------YT G--------- ---------- ------
              FAFGENDIFD QVNPDPPAFY GRKRESIEVG HIDEYHQKYI SALKELYDTH RRLSLR
              YIFGNTKLLS AWLQGILLLW GRHRHPVLMA KIDTIHAQFC DSLIALFDDY KGLKLL
              FVFGEEKCYY SLW--AVAFV GKGWDPLIIG SVERYHQVYV KALLELFDKH KGASLE
              YLFGESNLY- --IT-IFFAR GRERAPLNVG NIDKYHAIYI EKLTDLFERN KAAELH
              YAFGENDLYR TF-------W GFLPAPVTMG AVEDLHARYV EALTALFETH KVRRLE
              YCFGNTHAMH KALEALIVTW GRYRIPLLVG KIEAAHSEFC RALSDLFDRY KFYTLR
              LSFGEVEVMD FVYPRVPFFY GLRPVPVTFG RVSRLAKRYF ERIEEMFEKN KAGRLV
              FHYGAT---- ---------V GS------AG QVDEIYDKWK KKVACMYYRH RPKDID
              YTFGEKYAYH RLATG----- ---------- -VEEWLQRYC DEVQALFQRH KHKFVA
              YAFGENDLYR TF-------W GVLPVPVTMG EVDELHTRYV EALQRLFDAH KGRTLV
              YCFGNTHAMH KALEALILTW GRYRVPLLVG KIEVAHAEFC RALSDLFDRY KFYTLR
              YTFGEKYAYH RLATGFLIFW GRKETQVSVG TVEEWLQKYC DEVQALFRRH KHKFVA
              FCFGNSKLFN VVMKRVLIFY GRIRHPLLVG KIAATHALFC EKVEELYYKY R--PLS
              YIFGNTKLLS AWLEGVLPLW GRHRHPVLMA KIDEYHSLFC QTLVDLFDRY KTLKLL
              YLFGESNLY- --IT-LFLAW GRERAPLNVG NIDKYHALYI EKLTDLFERN KAATLN
              FHFGATRMYN FI---FPFFI GG---PVRVG SVDLIYEEWK KHLAGLYYRQ RPEELE
              YHFNHTQTFS YIPPSGCFLI GRHKVKMFVG RIEAVVVEYK EALRRIYYTF RPAELV
              LSFGEVEVMD FVYPRVPFFY GLRPVPVTFG RVRKLSKKYF ESIQEVFDKN KTERLV
              FVFGEEKCYF SLW--AVAFV GKGWDHLIIG AVGKYHLMYV SALMELFEKH KRQKLE
              YTFGESDSY- --LD-LFACW GIRGQALEVG NIDKWHAVYV QKLVDLFDRN KAKELE
              LAFGENDLYD QVPKSLPFLH GRYRRPLNVG KIDQLHGLYV KELEKMWERY KDGEMQ
              FGFGQNNLFH QPNML----- --RRIPINVG KIDSLHSQFV AKLLDLYKSN RDLIVI
              YSFGENELYC QMNPEPPVFF GRHKRSVCVG AIDRLHKKYI TGLINLFQQH KHRRLI
              FSFGENELYS QVNPRPPLFY GRHRRPINVG AVCELHKQYV TALCELFDKH KIKHLE
              YAFGENDVFN QVNPRPVLFY GRHRKPIHVG SVQRVHDLYE DKLVKLFEDN KEKKLE
              FAFGENDIFE QVNPEPPAFY GRKREPIEVG NIDKYHALYT ESLKELYELH RRQNMQ
              YTFGESLATG --VPFFPFRL GI---KLTVG PVAAVHAQYC KSLLALIERN KAARLV
              VCFGESSSWR NL-RHTPLLV GYARVPLTVG DVEIAHAAYY REVARLFAKH KGANLK
              YTFGQSRTYG YWVPKI-IFW GKYATALNVG KVQAKLDEFI DAMRSLYDSH KARRLV
              FAFGQSYVYK WWIVKI-MFW GKFATPMHVG RINEVHEQFV VALQELFEKY KTKHLR
              FCFGQSYAYK WWFVKI-VFW GRFPTPMHVG RINEVHEQFT VALQDLFDKY KTEHLR
              FAFGENDIFE QVNPDPPAFY GRKREPIEIG NIDKYHQLYT VGLKELYELH RRQAMT
              YTFGQTRAYK YWVPTM-VFW GKYATPLHVG EVQAKLDEFI VAMRSLYDRH KSADLV
              YTFGESLATG --VPFFPFRL GI---KLTVG AVAAVHQQYC DALLAMIERN KARKLV
              ICFGESKSWT NI-AKTPLLV GYRRVPITIG EVDAFHASYY SQVERLFDEH KSKCLV
              LSFGENDIYE QISDEIPLFH ARYRHPLNVG RIDELHSRYV QELMRLWDQY KDVELE
              LSFKEGEMMD NVAPMFPYFY GRRKVDIPVG EIDEVHARYF AVLQDMFDRY KDEKLV
              YAFGETDLFT HS---VALLL GRHKGTINFG KIEKLHHQYE RELVRIFDKY KEKTLH
              YTFGEEYTY- --FPYGTIFF GERNDDLIVG KVQKYQAQYI EALRSLFDSY KGVTLE
              YTFGEEYTY- --FPYGVIFF GIRSDDLIIG KVKENHDKYV EALRDLFDRY KCVELE
              YTFGEEYAY- --FPYGVFFF GLRTDDLIVG EVQKYQGQYV EALQKLFNKY KSVQLE
              YTFGEEYAY- --FPYGVFFF GLRTDDLIVG EVQKYHGQYV EALQKLFNKY KSVELE
              FVFGEKWLYN --PPQMIVFW GKGKR---YG KIRAVHTQYV AEIQRLFSEY KKDTLL
              FVFGEKWFFN --PPKIIVFW GRGKT---YG KIRAVHALYM AEIERIFEQY KARKLV
              YTFGEEQTY- --FPFGAAFI GSRSDDLIVG KVKKYHAVYV ATLEALFNKH KGKQLE
              YGFGETDLYT HS---VALLV GYHKGKINFG KIDKLHAQYV DELVRVFDKY KEKTLQ
              FVFGETDLFY -----PPLIM GRYAVPLHTG TVAKFQGVYR KALKKLYADH EKRVLR
              YTFGEEHTF- --LPYGAIFM GSRSNDLVVG KVQKYHVLYV SSLHALFEKH KAKTLE
              LSFKEGELMD NVAPMFPYFY GRRKVDTTVG AVDKVHVQYF AALEEMFHTY KDEKLV
              FTFGEKWLFK YVPPQIILFW GREKT---YG KVQAVHALYV AEIER----- ------
              YCFGEQITYE T----MPL-- --KHLDFVVG AVETMHAKYV SAVRDLFYKN RERELV
              YSFGESIAYE T----WAV-- --RRLDFVVG SVETIHAKYV AAVRDLFYEH RANELL
              YCFGEQIAYE T----LPL-- --KHLDFAVG KVTTMHDKYV SAIHDLFYDN KSKELV
              YCFGEQIAYE T----LPL-- --KHLDFAVG KVTTMHDKYV SAIRDLFYDN KSKELV
              FGFGENDLW- --QPVTPIFS GRFRRPVYVG EIEALKEKYI AALRALFDKW K--ELI
              YCFGSSMLLK RFIEKLVVFF GKFRQRLLMG RAELMYQQYI QELIRIFDRH KESSLK
              YLFGNTELLN CWLEKLILIY GRFRKPILMG RVKEIQTELL QEMERIFDTY KPLKLI
              YTFGENKTY- --AQGGIAIF GSKRNGLRVG DVKLWHDKYV ASLIRLFDEH KE-KLE
              YVFGCSDSY- --YSKITLCS GL-LPTTTMG RLDRAHAIFV RELSVLFETH KTETLE
              YAFNENQLFK --DPKVPFMR GIYRKEI-FG DIEDFHGRYI DNLRQLFDK- ---KLI
              YAFNENQLFK --DPRVPFMR GYYSKEL-FG EIEDFHARYV ESLTQLFER- ---KLI
              FCFGQTNCYK WWYSRL-VFW GRFRTPMTIG KVAKVLEQYI EAVERLYENH KAAPLF
              FCFGQRNAYK WWYNQL-VFW GRYRTPMYVG KVSVILGQFI EALEALFEKH KGSTLL
              YTFGEERTY- --FTKGVIFT GLDWRSVVVS PVQKWHDIYV RALLHHFETH KGRKLE
              FTFGENNMF- --YNGGTIYW SREPHEMICG KVDKYHQIYI QGLKELYDTY GPK-LQ
              FTFGENNMF- --YNGGTIYW SREPNEMICG KVDKYHQIYI QGLKELYDTY APK-LQ
              FVFGENTLF- --IDWGTVFW SREPNEIHCG KVEKYHQIYI QAVKDLYDQY APL-LK
              YMYGNTNLYW CWLEYLVPIA GRYRTPILVG KIVDIQEQLS TELKSMFDRY KHLMLV
              YCFGATKMLK RLLEQICLFF GVFRQRLSMG QVKEMQDRFC AEVQRLFDRH KEATLK
              YLFGNTNALS VLLAALTYIW GKRDCKLLSG QIDKWHEKYC SEVMRIFEKY KEKKLE
              YVFGVSDYY- --SAKLPLCW GR-RPDTTFD KVDKAHLQFC QALEKLFDTH KERKLE
              FSFGENDLYE QVNEKMPLIH ARFRHQVAVG KLLAVQKLYI DELQRIYDKY KDEELR
              FSFGENDIYE QISSNMPVFY GRFRHPIVVG RLLSTQALYI EELMNIYNKY KDIDLQ
              LGFGENDIFD TMYPPTPIFY GRHRKPIIVG KVDKYHHIYV EALRDIWDMY KSRSLL
              FSFGETLTFD NIMPTFPFLL GKRRVPISID AIVELQTRYF DALQRLFDQF QEQRIK
              FAFGEHKVMD NVLPRVPYLY GRRRTPLTVG AIEELHARYF DALEEMFERN KARRIA
              YCFGETSTHN IS---IPFAY GD---PLTVG EVDKVHYQYV MGLKKVFDDN KHRELE
              FAFGEVDCYN VLTKKIPIFY ARFRAPINVG RVNHFHDLYI AELKRLYYEN REKELK
              FCFGQTAIYK WWYLEI-LFW GVFRRPMHVG RVSEVHSRFT EAMQELFERH KKRPLR
              FSFGETDLFG VF---IPFFF GRLRMPVQVG KIDELHQRYV DELRKIYDEW KDPSLA
              WTFGDESIMP QLPPS----- --YCKSITCG S--------- ---------- ------
              YVFGEAQLFK QS---LVMPY GPFMKPIRVG KLQEHHARYV EEVCKLFEEN KASMLR
              LGFGENDLYA TVAPAMPLFC GLRRRPVTVG AVDAFHQAYC EALRQLFEEH KASEVA
              YSFGEDETYH FA---AVAFF GHRSQRILVG EVDYWLQSYG KALQATFNQW KAEELE
              YSFGEDETYH FA---AVAFF GHRSQRILVG EVDYWLQSYG KALQATFNQW KAEELE
              YMFGNTTVLS VLLASVTFFW GRKPVHMTRG RIEKWHAVYC QKLTELFDTY KGRELI
              YGLGHTQLFS MLLMKLPLSY GRYSKPIAVG KVNEVHAQFV AELQRIFQKH KGVQLY
              YGFGHSELWT KL---LVPFF GLNRVPLAFG QIDCYHTLLL DAFKETFDKH KAATLM
              YGFGHSELWT KL---LVPFF GLNRVPLAFG QIDCYHTLLL DAFKETFDKH KAATLM
              YGFGHSELWT KL---LVPFF GLNRVPLAFG QIDCYHTLLL DAFKETFDKH KAATLM
              YTFGECETYY TF-------- --HMKDMS-- -IGVSHSLYC SDIERFFQKH RTFVLP
              YVFGENQVFT TYTTRVPLIW GRKEVGLHKG KVADLQKQQL EAVPRLTD-H KLVNLE
              YSFGNTTAFS CWLEFLFLYW GRRRVQVTFG RIDEVHQKII NATKQMFDLH KASEME
              YVFGQSVLWS QLVPQAPAHR GRHRVPLAVG GHSSLHKRFL NSLRRLVEKN KTASFE
              YFFGENQLYK RV-------Y ERRRKRIATG AVEAAGKAYM GALRRMASDP EVKQLQ
              YAFGENQLFR TA---NLIVF GL---PLVFG RVLEVFEKYS AALQGIFKES AHKEVV
              YAFGENQLFR TA---NLIVF GL---PLVFG RVLEVFEKYS AALQGIFKES AHKEVV
              FCFGEKWIHH T--------- -----SLG-- -LDEVHQRVA ESVKDIFNRH KARTLS
              FTVGDSDMF- --NPQAVLPF GLKRVHVRIG PVEKHRKRYL AALEATYKEI RGTSMA
              FCFGQTEAYK WWYAKL-VFW GMCQQEMYVG NVANVLEKFI VALQELFEKH KAAMLH
              LCFAEQNV-- --FPRT-MPY GRHARPLTVG KVVHYRLRYF GELQRLFFKY RDEVLH
              YGFGENDVYR IPFAEIPLVK GRHRCPITFG EVQIWHAKYV EALQRLFSEN HTVGLV
              YGFGENDVYR VPFAEIPLVN GRHRCPINMG EISLWHGKYV DALQKLFKEH HGVGLV
              YCFGNSETFK LVLQPLLLFF GRFEVPLLIG RVQIAHRRYM SEIRRIFSTY KGLEL-
              YALGENDLYT --LATCPLFF GRLRVPTFIG DIVQLRQQYC EALRRVFNKV KDAEFQ
              LAFGENDLYD QLPKTLPALH GRYRRPVNVG KVDRYHDLYM AEIEKIWEAY KDQELV
              YGFGHTSLWK IV---VTPFF GRKRVAVCMG DIDKYHGLLL KGYDQLFEQH KVAKLQ
              YCFGATKMLR RVVETLCLFF GKFRQRLMMG KVQEMHDAFC NEITRIFERN KDHNLR
              FGFHLDGSYG YWVERLPLLW GRHPKKIHVG SIEKYHAIFL KELEALFERH KEEQLK
              YIFGESKAY- --IESGVFFW SREWKKINVG KIDKCHAEYI EAIKNLYYSH REK-LA
              YIFNENKIF- --LEKGVIFW SREPCKVNVG KVDKYHEIYV NALKDLFDRN KALVLK
              YGFGENDVYH VPFAQIPIVT GRHQRPITIG EVEQWHRKYV EALQSLFDEY HRVPLR
              ICFAEHNV-- --LPKM-LPY GRQARPLTVG RVREYGARYF EALQSLFFKY RVVSLV
              YYFGNSQVLN --LAGFGYLT GWKPLPIYNG RVDKLLEACI KELGEMYDRH RGEPLS
              LALGETLQLR NLAPEVPFIG GRLRNPLVIG RVDEYHCRFY AALAALWRRY HSRELL
              YHFGNSQLLS FG-PALGTIM GLRPQPLFIG RVDETLEKVV AAFQRLYNEY GSEPLE
              FHFGNSRVLD --LSSLGFLY GIRPRPIYVG KVNEVHARVC SALQQMYDDH RAEPLV
              FCFGQSRVYK WWYLQI-FFW GIYRHPMDVG RVIEVHGQFV EALNDLFEKH KARQLK
              YSFGENEVLH QCFAVPCIFY GQFRKPINVG KIQKYHALYV GSLLELFNTH KERSLI
              LSFGENDLYN QVNPRLPLFH GRHRRPIYVG SISSLHSLYI AKLRDLFETH KGNSLV
              FSFGENELYQ QVFPEPCFFY GRYPRPITVG EVDLYHNMYK CSLLKLFHEH KTQELR
              FSFGENELFQ QVNPKMPLFH ARYRMPIHVG RIESLHQQYL SALRDLFEEH KERSLI
              YSFGENEAYK QVFEEPCLFH GCYANPITVG EVELYHAMYV TSLQRLFDKY KTKMLE
              FCFGQSYAYK WWFIKI-IFW GRFPKPMHVG KINEVHEQFI IAMRDLFEKY KAKHLR
              FAFGQSYVYK WWIVKI-IFW GKFATPMHVG RINQVHGQFV VAMQDLFEKY KSRQLR

((((Aano009274__:0.675546,((Bnat005494__:0.462443,(Smin037065__:2.0E-6,Smin037066__:2.0E-6)100:0.568568)99:0.169829,Smin031998__:0.580315)99:0.102845)99:0.12345,Smin023333__:0.675666)100:0.29844,((((((((((((Atha014711__:0.1663,(((Gmax020941__:0.019654,Gmax036672__:0.010659)100:0.060201,Gmax036673__:0.162476)100:0.074143,Vvin017505__:0.071837)96:0.040601)57:3.0E-6,Slyc010518__:0.164481)94:0.068391,((Osat030624__:0.026144,Zmay036006__:0.076902)100:0.059951,(Osat035821__:0.04981,Zmay021110__:0.077668)100:0.020579)100:0.152906)99:0.134541,((Ppat035871__:0.203825,Ppat037446__:0.163015)100:0.111296,Smoe004834__:0.214717)100:0.113828)72:0.1173,((Crei012831__:0.408411,Csub000782__:0.372763)100:0.166016,Cvar007671__:0.506346)100:0.114912)64:0.04209,(Bpra003911__:0.544734,((Misp003557__:0.263507,Mpus003021__:0.195768)99:0.10181,(Oluc003131__:0.180745,Otau000824__:0.135185)100:0.142957)95:0.044536)100:0.255746)100:0.157774,Tpse009690__:0.604314)100:0.217717,(((Bnat008218__:0.583129,(((Crei005806__:0.07302,Vcar001860__:0.072003)100:0.296093,(Crei006979__:0.091519,Vcar013357__:0.11723)100:0.097808)100:0.141856,(Crei011956__:0.22952,Vcar005623__:0.403452)100:0.241608)100:0.132308)50:0.075694,(Esil003179__:0.470449,Noce003927__:0.332414)100:0.240303)47:0.154434,((Ngad003799__:0.342173,Noce007232__:0.188842)100:0.4577,Noce009622__:0.714248)52:0.255111)41:0.079254)22:0.057283,(((Csub000753__:0.309395,Csub003265__:0.285252)100:0.389221,((Ehux000287__:0.797489,((Smin019142__:2.0E-6,(Smin019143__:2.0E-6,Smin019144__:2.0E-6)54:2.0E-6)100:0.231378,Tpse000483__:0.498707)100:0.252845)100:0.27511,Smin023444__:0.608587)67:0.089576)57:0.049341,((((Ehux004806__:0.218924,Smin015204__:0.152595)100:0.236365,(Esil008688__:0.402296,Ptri003687__:0.300091)99:0.128046)100:0.509259,((Esil007114__:0.484655,(Ngad000569__:0.094969,Noce004356__:0.114655)100:0.271723)68:0.073302,(((Fcyl000635__:0.011447,Fcyl015931__:0.006628)100:0.044293,Pmul002333__:0.082593)100:0.140195,Ptri002336__:0.321039)100:0.231698)99:0.203025)48:0.062927,(((Esil006613__:0.386955,Tgon000701__:0.808843)66:0.04325,(Ngad002676__:0.043634,Noce003169__:0.038216)100:0.419344)85:0.075359,(((Fcyl001566__:0.02683,Pmul001738__:0.052064)100:0.285882,Ptri003582__:0.240823)92:0.106711,Tpse005657__:0.197566)100:0.327249)98:0.217399)61:0.170171)37:0.040953)16:0.026685,(Bnat021101__:0.773222,Smin018740__:0.444914)76:0.109852)60:0.027092,Smin030720__:0.664569)92:0.079443,((((((((Aano008234__:0.551085,(((Aano008992__:0.352654,Pmar018777__:0.402404)92:0.159306,Tgon001597__:0.544033)83:0.096666,(((((((((Aker004394__:0.175836,Aker010425__:0.185712)65:0.023186,(Alim003911__:0.107514,Sagg000231__:0.087134)96:0.050287)100:0.33274,Dpur010645__:0.216429)82:0.050805,(Rmic002015__:0.104647,Rmic007061__:0.23282)100:0.228595)64:0.033897,(((((Bflo000202__:0.008447,Bflo038918__:2.0E-6)100:0.321414,Nvec025993__:0.325112)46:0.010379,((((((Btau003052__:0.02964,(Hsap011117__:0.008316,Hsap011118__:0.004297)100:0.079019)100:0.096711,Xtro024246__:0.129787)100:0.153363,(Drer034697__:0.180528,Xtro010488__:0.21651)95:0.029279)61:0.041068,(Drer018829__:0.004931,Drer018830__:2.0E-6)100:0.119178)84:0.077743,(((Btau026193__:2.0E-6,Btau026194__:0.013878)100:0.165633,(Btau054586__:0.097595,Btau061607__:0.11611)99:0.018868)100:0.066315,Hsap038627__:0.057644)100:0.161495)100:0.148134,Dpul007733__:0.333758)85:0.050458)81:0.050337,(Nvec007428__:0.259518,Nvec023616__:0.280877)87:0.091698)80:0.029947,(((((Btau026195__:0.01533,(Hsap038628__:2.0E-6,Hsap038629__:2.0E-6)100:0.015272)100:0.076288,((Drer018827__:2.0E-6,Drer018828__:2.0E-6)100:0.184921,Xtro027766__:0.078853)100:0.030316)100:0.068357,Xtro023924__:0.205309)95:0.077642,(((((Btau041317__:0.0,Btau059016__:0.0):2.0E-6,Btau059015__:2.0E-6)100:0.161225,Hsap026509__:0.1045)100:0.236893,Drer009294__:0.227377)100:0.083629,(((Btau046345__:0.072924,Hsap066131__:0.042298)100:0.2279,((Btau046352__:2.0E-6,Btau060776__:2.0E-6)100:0.116874,Hsap066127__:0.049415)100:0.264342)99:0.060897,(Btau046346__:0.090072,Hsap066130__:0.043829)100:0.238032)98:0.074598)96:0.039391)97:0.03463,Xtro005914__:0.323216)100:0.117177)99:0.113283)59:0.024426,(Bpra007418__:0.116136,((Misp000491__:0.035432,(Oluc001119__:0.056048,Otau000801__:0.050096)100:0.115449)80:0.047157,Mpus009811__:0.071265)93:0.099704)100:0.32128)75:0.093895,(((((Anig001208__:0.090243,Pcan007538__:0.098289)100:0.109924,(Ntet009541__:0.112952,Tlon000012__:0.179012)100:0.08634)79:0.119357,(Anig004215__:0.281945,Anig009064__:0.27507)100:0.310859)88:0.083189,Smin000782__:0.42741)65:0.055715,Scer000703__:0.460349)83:0.05653)87:0.052279,((((Crei019070__:0.230316,Cvar004283__:0.525261)100:0.149428,Pirr005384__:0.595696)98:0.116733,Cvar007198__:0.471205)96:0.064436,Nvec006597__:0.822198)68:0.077578)57:0.017333,((Ehux012144__:0.222029,(Fcyl008404__:0.002935,Fcyl024790__:0.02057)100:0.335991)100:0.119934,(Gthe001567__:0.205019,Gthe006691__:0.253903)100:0.132686)99:0.154393)68:0.047807)56:0.045535)74:0.044367,(Lmaj004577__:0.206898,((Tbru007326__:0.135526,Tcon013300__:0.116757)100:0.127918,Tviv002878__:0.169988)98:0.051)100:0.36443)61:0.051102,((Ppat004212__:0.064903,Ppat023760__:0.190015)100:0.658906,Smin004483__:0.747079)99:0.24984)63:0.042654,Smin009312__:0.536873)94:0.129479,Cypa004102__:0.717762)86:0.060703,((Fcyl001375__:2.0E-6,Fcyl006877__:2.0E-6)100:0.497181,Smin005483__:0.539078)76:0.066186)55:0.046666,(((Cmer001545__:0.531055,(Ngad002215__:0.185507,Noce000361__:0.080213)100:0.345186)91:0.052905,(Gsul006380__:0.837597,(((Misp006924__:0.116026,Mpus003024__:0.113857)100:0.24624,((Pinf016137__:0.175169,Pirr003214__:0.122659)100:0.087886,Pirr011990__:0.176725)100:0.264636)99:0.099304,(Ngad005517__:0.056582,Noce003716__:0.016814)100:0.489908)99:0.093152)96:0.180185)55:0.028277,(Aano001147__:0.469588,(((Aano011202__:0.451314,(Pinf003201__:0.205316,Pirr003592__:0.058245)100:0.311385)91:0.184546,((Bnat002801__:0.323766,Esil000584__:0.473056)98:0.091438,(Pmul016343__:0.326821,Ptri003904__:0.279685)100:0.30067)98:0.142464)76:0.020349,(Ehux017907__:0.706226,Lmaj002768__:0.659392)92:0.241355)39:0.030309):0.029764)43:0.052392)71:0.104821,((((((((Aker000638__:0.112085,Sagg003824__:0.173471)100:0.179731,(Aker008046__:0.144783,(Alim003886__:0.269222,Sagg000849__:0.180451)100:0.146932)100:0.22837)100:0.199249,((Ngad003240__:0.068148,Noce009961__:0.041779)100:0.347739,(Pinf002968__:0.107823,Pirr010894__:0.121225)100:0.258802)99:0.090829)97:0.04493,Bnat019255__:0.493189)87:0.08138,(Aker005289__:0.525826,Alim003440__:0.738143)74:0.035535)88:0.072375,(((Bpra003834__:0.535122,(Oluc002801__:0.216876,Otau006665__:0.113824)100:0.277839)78:0.079292,(Misp007897__:0.104362,Mpus002785__:0.055019)100:0.215444)100:0.221433,(((Crei000178__:0.052909,Vcar004055__:0.062119)100:0.339471,Cvar001892__:0.308869)100:0.071281,Csub008804__:0.387162)100:0.154061)100:0.199278)99:0.128474,(Lmaj000474__:0.344953,(Tbru003510__:0.284234,Tviv010358__:0.121129)100:0.351838)100:0.230822)100:0.200899,Sagg004815__:0.695337)81:0.054376)84:0.050759)76:0.066839)88:0.04091537,(((((Ehux013012__:2.0E-6,Ehux020401__:2.0E-6)100:0.390036,((Ngad000918__:0.04256,Noce005389__:0.060899)100:0.353084,Noce010649__:0.291591)100:0.257055)100:0.220823,(Esil014158__:0.515761,Smin043592__:0.843534)99:0.081803)81:0.075498,(((((Ngad000740__:0.007192,Noce010307__:0.139212)100:0.379189,Ppur004794__:0.49016)100:0.172094,(((Pinf007138__:0.138539,Pinf007139__:0.1904)99:0.053522,(Pinf007169__:0.126849,Pinf007172__:0.0543)100:0.095528)99:0.088113,(Pirr003565__:0.191751,Pirr006600__:0.207807)100:0.080384)100:0.208636)93:0.193474,(((((Ptet018179__:0.018239,Ptet028997__:0.006367)100:0.315946,Ptet035337__:0.216005)100:0.31073,Tthe014316__:0.341122)92:0.115033,Tthe004793__:0.395734)100:0.40947,((Smin012249__:2.0E-6,Smin012250__:0.004757)100:0.494639,Smin023151__:1.136384)90:0.144807)85:0.069024)96:0.062724,Pmul010758__:0.771276)93:0.059883)100:0.289717,(((Misp002574__:2.0E-6,Misp012290__:0.044761)100:0.19242,Mpus008782__:0.242543)100:0.149332,(Oluc001653__:0.069064,Otau005937__:0.066343)100:0.204818)100:0.691239)77:0.005420685);

Additional File 8. Phylogenetic analysis of the DGAT2 family in algae and other representative taxa. At the top, the trimmed alignment used for phylogenetic tree reconstruction (in Phylip format) is shown. At the bottom, the consensus maximum likelihood (ML) tree file is shown in Newick format, including branch lengths and bootstrap supports. For a graphical view of the tree in rooted and unrooted form, see Figure 6 in the main manuscript.  
