# Supplementary material for: Analysis of triglyceride synthesis unveils a green algal soluble diacylglycerol acyltransferase and provides clues to potential enzymatic components of the chloroplast pathway
Source: BMC Genomics. 2017 Mar 9;18:223. doi: 10.1186/s12864-017-3602-0 (PMC5343412; doi:10.1186/s12864-017-3602-0)
Supplement: Additional file 9: — Phylogenetic analysis of thiorredoxin-like ferredoxin domains in algae and other representative taxa. (TXT 101 kb) [file 12864_2017_3602_MOESM9_ESM.txt]

946   48
A8VTA4_ARAHY__    RIEVCMGNKC KKSGSIALLQ ELERVGAEGA VVGCKCMGKC KSAPNVRI
I1MRZ6_SOYBN____  RIEVCMGNKC KRSGAAALMQ EFEKVGVEGA VVACKCMGKC KTAPNVKV
Gmax037920____    RIEVCMGNKC KRSGAAALMQ EFEKVGVEGA VVACKCMGKC KTAPNVKV
K7LZ65_SOYBN____  RIEVCMGTKC KRSGAAALMQ EFERVGVEGA VVSCKCMGKC KTAPNVKV
Gmax029412____    RIEVCMGTKC KRSGAAALMQ EFERVGVEGA VVSCKCMGKC KTAPNVKV
G7JR20_MEDTR____  RIEVCMGNKC KKSGAAALLQ EFEKVGVEGV VVGCKCMGKC KTAPNVRI
A5BHT3_VITVI____  RIEVCMGGKC KKSGAEALLE EFERVGVEGA VVGCKCMGKC RVGPNVRV
B9HXB4_POPTR____  RIEVCMGNKC KKSGGVALLE EFEKVGIGGA VVGCKCMGKC RDGPNVRI
B9S020_RICCO____  RIEVCMGNKC KKSGGAALLE EFQRLGVEAA VVGCKCMGNC RDGPNVRV
M0S635_MUSAM____  KIEVCMGGKC RRSGAAELME EFEKIGVEGA VVGCKCMGKC RDGPNVRV
M0S2W5_MUSAM____  KIEVCMGGKC IRSGAPALME ELNKIGLEGA VVGCKCMGKC RDGPNLRV
K4DHQ8_SOLLC____  RIEVCMGGKC KRLGAGALLE EFQRAGIEAA VSGCKCMGKC KVGPNVKV
M0ZZZ7_SOLTU____  RIEVCMGGKC KRLGAGALLE EFQRAGIEAA VSGCKCMGKC KVGPNVRV
B9GT98_POPTR____  KIEICMGGKC RKLGAAALLE EFERIGMESA VVGCKCMGKC MKGPNVRV
Q75L36_ORYSJ____  RIEVCMGGKC KKSGSLAVLQ EFEKVGTDGA VVGCKCLGKC GLGPNVRL
I1PS91_ORYGL____  RIEVCMGGKC KKSGSLAVLQ EFEKVGTDGA VVGCKCLGKC GLGPNVRL
A2Y067_ORYSI____  RIEVCMGGKC KKSGSLAVLQ EFEKVGTDGA VVGCKCLGKC GLGPNVRL
J3M3S4_ORYBR____  RIEVCMGGKC KKSGSLAVLQ EFEKVGTEGA VVGCKCLGKC GLGPNVRV
C0PHB2_MAIZE____  RIEVCMGGKC KKSGAVALLQ EFEKVGTGGA VVGCKCLGKC GLGPNVRL
K3Z6L5_SETIT____  RIEVCMGGKC KKSGALALLQ EFEKVGTGGA VVGCKCLGKC GLGPNVRL
C5YZK4_SORBI____  RIEVCMGGKC KKAGALALLQ EFEKVGTEGA VVGCKCLGKC GLGPNVRL
I1HM63_BRADI____  RIEVCMGGKC KKSGSLTVLQ EFEKVGTGGA VVGCKCLGKC GVGPNVRL
W5AAS5_WHEAT____  RIEVCMGGKC KKAGSLAVLQ EFETVGTGGM VVGCKCLGKC RLGPNVRL
M7YZE6_TRIUA____  RIEVCMGGKC KKAGSLAVLQ EFETVGTGGM VVGCKCLGKC GLGPNVRL
W5ALC1_WHEAT____  RIEVCMGGKC KKAGSLAVLQ EFETVGTGGL VVGCKCLGKC GLGPNVRL
F2DS46_HORVD____  RIEVCMGGKC KKAGSLAVLQ EFETLGMGGT VVGCKCLGKC GLGPNVRL
D7KC38_ARALL____  RVEVCMGGKC KKSGGALLLD EFQRTGFQGS AVACKCMGKC RDGPNVRV
V4KHQ7_EUTSA____  RVEVCMGGKC KKSGGAVLLN EFQRTGMEGS AVACKCMGKC RDGPNVRV
Q9C5W0_ARATH____  RVEVCMGGKC KRSGGALLLD EFQRTGFEGS AVACKCMGKC RDGPNVRV
M4DCB2_BRARP____  RVEVCMGGKC KKSGGAVFFY EFQKTGMEGS AVGCKCMGKC RDGPNVRV
W1NWL2_AMBTC____  RIQVCMGGKC KKSGAAELME AFQRLGSQGS VVGCKCMGKC KDGPNVRV
A9SCI6_PHYPA____  KIEVCTVGKC RKGGSQQILA SLKSVPESSS VTSCKCMGKC KSAPNVRV
A9S4X0_PHYPA____  KIEVCTVGKC RRGGSQEILA AFQEIPESSS ATSCKCMGKC KSAPNVRV
D8R0E9_SELML____  RVEVCTGGKC RKAGSQQVLA AFQAISSSSS ATSCKCMGMC GQGPNVRI
D8TKC1_VOLCA____  RVMVCTGSKC QRKGGAEVLR AVSASDGNPE VVPCKCVGKC SAGAALRV
A8IMA8_CHLRE____  RVMVCTGSKC QRKGAQQVLE AVSAADGNTE VVPCKCVGKC SAGAALRV
Csub002411____    RVSVCQGKAC SKRGSAQLME ELS-MHAEEE VMPCKCLDKC KAGPNLEV
Fcyl012596____    TVVVCTGPTC SKTGGKALV- YFQELAPDIG VETVKCVSEC ALGPNVEI
Gthe010025____    KITVCTGPTC SRNGGKPLLK MFQEMAPEGE VDSVKCVSEC GLGPNVEV
C1FJE3_MICSR____  EVKVCTNKEC KRGGSKKTLA LFEALGLE-E IVEIRCLGEC GMGPNVQI
D7FHL8_ECTSI____  RVYICTNRWC MEKGSAATLG SFVGLAPEGL VQGVNCLGRC NKGPNVRV
B5Y3M5_PHATC____  KVEVCGFKDC KRAGGGKRLE NLINVEEKGS VEGCDCQGEC GYGPNVVV
I6YTK6_MELRP____  TVEVCVGTNC YVKGSQKIIS EVLNIEKKGA VKATFCMEKC NEGPNVKL
C4XJR9_DESMR____  RVRVCLGTSC HLRGAQDILT GMLKVENEND VRASFCFEQC AKGPTVEM
A6LKA6_THEM4____  VVKVCLGTSC YAKGSYELLS QLIKTNEEEE IKGTFCLEKC GNAPNVMV
A8F5T4_THELT____  VVRVCLGTSC YMKGSYNLLS QLIDVRTEDE ITGTFCLEHC GKSPNVMV
A7HJK9_FERNB____  SVSVCLGTSC YSKGSYEILE NLISANKEEE IKGTFCVENC GMAPNVVV
B8DZB7_DICTD____  KVRVCLGTSC YLKGSYKILS DLIEVRKEEE VVGTFCTENC SNAPNVLI
G4FFG1_THEMA____  TVKVCLGTSC YTKGSYEILK KLVDKENDME VLGTFCVENC GASPNVIV
E1R405_SPISS____  -IEICMGSSC YVRGNRDLLA ALEQLETEGA LKGCLCTDCC GQGPNVII
G8QR27_SPHPG____  KVELCMGSSC FARGNSQALA NLESSENHLE LIGHLCLGAC SSGPNMKI
F0RS95_SPHGB____  -VELCLGSSC FARGNSQTLQ ALEALKEEGA LVGHLCLGNC AKGPNLRI
R5QNL5_9PROT____  -IKVCMGSSC FARGNAKNLQ LIQRLDENNE LTGLRCCDKC SKGPNITI
R6IU11_9PROT____  -IKVCMGSSC FARGNNKNLQ VIQRLDEHGE LTGLRCCDKC AKGPNINI
R5HG68_9SPIR____  KITVCMGSSC FARGNDQNLE FIEKIKENGE LAGNRCEGKC ATGPNIII
R6QAY5_9CLOT____  TIKVCMGSSC FARGNAANLD YIENVKENGE VIGSRCENNC AVGPNVII
R7J7B7_9FUSO____  KITVCMGSSC FARGNQQNLE AFIKHDLEAD LAGARCENKC ASGPNVII
F4LLS6_TREBD____  TITVCMGSSC FSRGNAEVIQ RFLTNDLQDT LRGCLCESEC KNGPNVRI
F4LJR1_TREBD____  -IEACMGSSC HAKGAGRILE LLKKIKENGT LAGTLCLGRC GEGANLKI
G0GFC6_SPITZ____  -IVVCMGSSC HARGNALTVK VIRALEEHGE VRGELCSGRC KEGPVVRI
H1XQ34_9BACT____  -ITICLGSSC FTRGNNNVLK IIQEKENELV LHGSLCEDKC KRGPNIKI
R6XE80_9FIRM____  KITVCIGSSC HIKGSRQVVE QLQYIAKNNE LSGTFCMGKC QNGVCVKV
R6VYE0_9FIRM____  KVIVCIGSSC HIKGSRQVVE ELQYIAQNNE LGGTFCMGKC QEGVCVTV
R7BU93_9FIRM____  KVTVCIGSSC HIKGSRQVVE QLQYIAKNNE LGGTFCMGKC QQGVCVTV
R7EWR6_9FIRM____  KITVCIGSSC HIKGSRQVVE QLQYIKQKGE LGGTFCMGKC QQGVCVTV
R7MLT0_9FIRM____  KVTVCIGSSC HIKGSRQVVE QLQYHENNLE LTGTFCMGKC QQGVCVSV
R6E7V2_9FIRM____  KITVCIGSSC HIKGSRQVVE QLQYHENNLE LGGTFCMGKC QQGVCVTV
R6B2X0_9CLOT____  KITVCIGSSC HIKGSRQVVE QLQYKSNHLE LAGTFCMGKC QQGVCVTV
R6NBF2_9CLOT____  KITICIGSSC HIKGSRQVVE QLQYHENKLE LGGTFCMGKC QQGVCVII
R7DT88_9FIRM____  KVTVCIGSSC HIKGSRQVVE SLQYAKNDLE LGGTFCMGKC QQGVCVTV
R5QJG9_9FIRM____  KVTVCIGSSC HIKGSRQVVE SLQYISEAGE LGGTFCMGKC QLGVCVTV
R6HZS8_9FIRM____  KITVCIGSSC HIKGSRQVVE QLQYRENN-E LSGTFCMGKC QQGVCVTV
R6TY20_9CLOT____  KVTVCIGSSC HIKGSRQVVE GLQYAEEHLE LGGTFCMGRC QEGVCVTV
E6UJL3_RUMA7____  KVTVCIGSSC HLKGSRQVVE QLQYAEEKLK LGGTFCMGKC QQGVCVTV
B2KCR2_ELUMP____  KVTVCIGSSC HLKGSRQVVE ELQYVAENNE LSGTFCMGNC QKGVCVTV
R7G7W8_9PROT____  KVTVCIGSSC HIKGSRKVVE GLQYNEAN-E LGGTFCMGKC QLGVCVTV
R7FT27_9FIRM____  KITVCIGSSC HIKGSRQVVE QLQDRDNNLE LAGTFCMGKC QQGVCV--
R7KC62_9FIRM____  KITVCIGSSC HIKGSRQVVE ALKEEQNKLE VGGTFCMSKC QDGVCVTV
R6TLK4_9FIRM____  KITVCIGSSC HLKGSRQVVE QFQRIAENGE LGGTFCMGDC RRGVCVNI
R5B5F7_9CLOT____  KITICIGSSC HIKGSRQVVE QLQAVSEKGE LAGTFCIGQC QSGVNVMI
R5A6W3_9CLOT____  KVTICIGSSC HLKGSRQIVE QLQYKENHLE LGGTFCMGNC VNGVNVTL
R6TKY1_9STAP____  KVVVCIGSSC HLKGSRQVVE ELQKIDQNNE LAGTFCMGNC QKGVSVKL
R5MFI7_9FIRM____  KVVVCIGSSC HLKGSREVVE KLQNNDNDLT LSGKFCMGNC QNGVSVTV
D4JBM6_9FIRM____  -ITICIGSSC HLKGSRTIIQ KLEETERQLE LNGSFCMGEC SNGVCVKI
H6LF99_ACEWD____  -IKICVGSSC HVNGSYKVVR AFNQKERELE LVGSFCMGKC TEGVAVEC
E3H8L6_ILYPC____  --KVCVGSAC HIKGSEQVIQ ILQKKESDMT LKASFCLGNC TEAVSVTV
B2A7U1_NATTJ____  -INVCVGSAC HLKGAYDVIN SIEKLEEKNE LKAAFCLGEC TKAVSVKV
A6TVC9_ALKMQ____  -INICIGSAC HLKGAYDVVN KFQSVEEKAT IKAAFCLGEC TKAVSVKI
B8I4Y4_CLOCE____  -IYVCVGSSC HLKGSYQIIN CFQRIKENNE LKASFCMGHC TTGVCVKI
E3GKV9_EUBLK____  EIHICIGSAC HVKGSYQVVQ RFKEVAERGE LMGTFCLDAC SDGVAVKV
E3DPG4_HALPG____  -IIICVGSSC HLKGSEKVIE IFKEIKKHNE ISGSFCQGNC TEGVNIEI
A6LKB1_THEM4____  RIRICMGSSC HLKGAYDVVK KIKELDIK-K LYGSLCFGKC ESGINIEI
F7YUM3_9THEM____  -IKVCMGSSC HMKGAYKIVE KLKK----PK LYGALCMGNC SNGVNVEI
Y1420_THEMA____   -VRVCMGSSC HLKGSYEVVR RFQELQKKYK LYGSLCFGNC SQGVCVEI
A8F5T9_THELT____  -IRVCMGSSC HLKGSYKIVQ KIEQRKKYPQ LYGSLCFGRC SDGICVEI
I4C0X4_DESTA____  -ITVCVGSAC HLKGSHEIID YFKKKDARLE LKGTFCMDKC TEGVNILI
L0K696_HALHC____  KLKVCIGTPC HLMGAQNLIS AVKEHKKTID IEAVNCLDNC KQAPAVEL
E3DQJ5_HALPG____  KVQICVGSHC SLVGALNILE TLENKEDYEK IERVKCMDRC KNAPVVKV
B1WPA1_CYAA5____  SILVCQGRCC RKDGSKKILT ALESQ-TSGK VMPCGCLGQC GNGPNIII
K9WKD9_9CYAN____  QVLICQGRTC RKQGAAKVLA AFQHS-PVTT VIGSGCLGQC GNGPMVLI
K9XBZ8_9CHRO____  CVMVCQNRTC RKQGAAKVLA AFQLH-PVPT VVSSNCLGQC GNGPMVLV
K9RHS2_9CYAN____  -VRVCQNRTC KKQGAVEVLA AFEEN-PVST VISSSCLGQC GNGPMVLV
K9QEW4_9NOSO____  CVQVCQNRTC KKQGAAQVLA ALTNL-PVPT VTSSSCLGQC GNGPMVLV
B2IZD7_NOSP7____  RVRVCQNRTC KKQGAAKVFA AFTAL-PIPT VTASSCLGQC GNGPMVLV
W6FMP0_NODSP____  ----CQNRTC KKQGAAKVLA AFATF-LVPT VTASGCLGQC GNGPMVLV
K9QMD6_NOSS7____  CVRVCQHRTC KKQGGKEVLA AFTAL-PVPT VTASSCLGQC GNGPMVLI
K9UXZ4_9CYAN____  -VRVCQNRSC KKQGAKSVLE AFQAL-PVNT VTASGCLGQC GNGPMVLI
K9ZKF2_ANACC____  CVQVCQHRTC KKQGAVEVLA AFRAL-SIPT VTASGCLGQC GNGPMVLV
K9WY62_9NOST____  CVRVCQYRAC QRQGAAEVLA AFQAL-PVPT VTSSGCLAQC GNGPMVLV
K7W2M6_9NOST____  SVKVCQHRTC RKQGAEEVLA ALQAL-PAPT IAASGCLGQC GNGPMVLV
K9VIM1_9CYAN____  QVLVCQNRTC RKQSAAKVLA AFQKL-SPSE VVASSCLGQC GNGPMALV
K9TUI9_9CYAN____  RVLVCQNRTC RKQGARKVLA AFQAQ-LVPE IESSSCLGQC GMGPMVLV
K9TH82_9CYAN____  RVLICTNRTC RKQGSQKVLA AFQSL-PIPT IESSSCLGQC GNGPMVLI
Q10VM4_TRIEI____  --LVCQSRTC RKQGSAKVLA NFQKF-DMPT IKKSGCLGKC GNGPMILV
K9W6T0_9CYAN____  SVLVCQNTAC RKAGATKVLA AFQAS-PVAT VIGSRCLGQC GNGPMVVV
D4ZYZ3_ARTPN____  QIIICHNRTC RKQGAAKVLQ AFQA-----G VTPSGCLGSC GNGPMVLV
E0U5Z1_CYAP2____  KVLICCNRTC RKSGSSRIFE IFKT-----E VIKVGCLGEC GNGPMVLI
K9U9D2_9CHRO____  -ILICQNRTC KKQGAADILT AFRTL-NISN YEGCGCLGNC GNGPMVLV
K8GEK6_9CYAN____  CVWICQSRAC KKQGSLAVFL AFENL-QVPT VLKSQCMGQC GNGPMVHV
K9PXB0_9CYAN____  -VLVCCHQTC PKQGALEVLQ EFQKE--DGT VIRSGCLGEC GSGPMVKV
Q8KX55_SYNP2____  -VLICCHHTC PKQGSTAILA AFQAQ-APAE VRQAGCFGEC GNGPLVRV
K9SXW8_9SYNE____  -VLVCQHRTC FKDGAAKVLQ RFKLE-PVDM VIGCGCLGLC GSGPIVLV
K9SF71_9CYAN____  HVYVCQYRTC KKDGAEKVLA AFLAE-DLPI VSECGCLGLC GSGPMIVV
I1K580_SOYBN____  EIRVCTNRTC RRQGSFQTLE TLSGL-APPA VKSCGCLGRC GGGPNLVV
F6HVT9_VITVI____  --RVCVNRTC RRQGSLQTLE TLSGI-ASPA VKSCGCLGRC GAGPNLV-
G7IVX0_MEDTR____  EIRVCTNRAC RKQGAFQTLE TLSGI-APPS VKSSGCLGKC GAGPNLVV
U5FLQ9_POPTR____  EIRVCTNRTC RKQGSFQTLE VVTDL-APPT VKSSGCLGRC GSGPNVAL
B9SF63_RICCO____  EIRVCTNRTC RRQGSMQTLE IMRDL-SPPS VNSCGCLGRC GAGPNLAF
D7L7B4_ARALL____  EIRVCTNRTC RRQGSFQILE TLTAL-APPR VTPCACLGRC GSGPNL--
Q9LUM9_ARATH____  EIRVCTNRTC RRQGSFQILE TLTAL-APPR VTHCACLGRC GSGPNL--
V4M041_EUTSA____  ELRVCTNRTC RKQGSFQILE TFTAL-APPR VNPCACLGRC GSGPNL--
M4E0D2_BRARP____  ELRVCTNRTC RKQGSFQILE TLTSL-APPR VNPCGCLGRC GSGPNL--
K4BJQ9_SOLLC____  EIRVCTERAC RKQGSLDTLQ VLSGI-APPA VNSCGCLGRC GAGPNVVV
M1AN40_SOLTU____  KIEICTERAC RKQGSLDTLQ VLSGI-APPA VNSCGCLGRC GAGPNVVV
W1PQI6_AMBTC____  EIRVCLNKSC RKLGSRETLE LMSDL-APPS VKSCSCLGRC GSGPNLVL
D8T2I3_SELML____  EVRVCTHTTC RKSGSLQTLQ ALQNL-APAS VESCGCLGRC GSGPNLVL
K3Z908_SETIT____  EVRVCTNRTC ARQGGREVLA ALTGL-APPD VSSCGCLGRC GAGPNVAA
C5YAF8_SORBI____  EVRVCTNRTC ARQGGRDVLA ALVGL-APPD VASCGCLGRC GAGPNVAA
Q7XQA0_ORYSJ____  EIRVCTNRTC ARQGGREVLA ALEGL-APPD VASCGCLGRC GAGPNFGA
I1PQU4_ORYGL____  EIRVCTNRTC ARQGGREVLA ALEGL-APPD VASCGCLGRC GAGPNFGA
A2XYW1_ORYSI____  EIRVCTNRTC ARQGGREVLA ALEGL-APPD VASCGCLGRC GAGPNFGA
I1J3A1_BRADI____  EVRVCTNRTC ARQGAREVLA ALAGAPPPPD VDSCGCLGRC GAGPNVAA
M0RG23_MUSAM____  EIRVCVNRTC GRQGSRDILA VLSAI-APLS VVSCGCLGRC GAGPNLAV
A8JBD3_CHLRE____  ELQVCIHRSC KRQGSENIIK FVNDL-GISK ATTTGCLGNC GNGPNAVL
K9TFX9_9CYAN____  NISICQHQSC QRHGSLAVLK AFEQTRLPPT VNGTGCLGQC SSGPTVKV
K9S7U0_9CYAN____  -IIICQYRSC ERNGANKILE AFNAV-DLPT VEGSDCMGQC SAGPNVRV
D4ZWP1_ARTPN____  CVLVCQHQSC LRNGSQETLK AFEDA-DIPK VEASGCLGQC NIGPTVRV
K9VCV4_9CYAN____  CVLVCQYQSC LKNGSAAVLA AFEAQ-QVAT VEASSCQGQC NTGPTVRV
K9WAZ7_9CYAN____  CVLVCQHRSC LANGSEAVLA AFEAA-DLTT VMGTGCQGQC TSGPTVRI
K9W2X0_9CYAN____  -VLVCQYRSC LENNSAEVLA AFQAA-VVPT VTGAECQGQC SSGATVRI
Q112V4_TRIEI____  YVFVCQNHSC LRQNSQEVLK AFKAE-NLVY IESSSCLGQC SISPTVRI
K8GQ98_9CYAN____  QVLVCQYVNC LANGSKDVLE AFEAI-SMPE VLAVGCQGQC NMGSTVRV
B7K7V5_CYAP7____  CVMVCQHSSC IVQGSAKILL AFQLADLPDF VMASGCQGQC STSPTVRI
E0UC96_CYAP2____  CVMVCQHQSC QVQGAAKVLL AFHMADLPDL VMPTGCQGQC STSPTVRI
B7K2N8_CYAP8____  SVMICQHSAC KIEGAAKVFL AFHLANLPPV IMSTGCQGQC SSGPTVRI
B0JSG2_MICAN____  RVMVCQHSSC LVQGASELLL AWQTAALPEI VMTSGCQGQC STSPTVRI
U5QQZ6_9CYAN____  -IFACQNRTC RRDGGDRVLA ALEA--HQGQ IEQTGCLGQC GNGPMLIV
K0R6C9_THAOC____  -IFVCQAGSC RRRGSEAVLV EIEELAGAPK VEGSGCLGQC NMAPAAVV
B0CDB1_ACAM1____  KIRICQKSSC RKRGSRKVLT ALNTLQTSGQ LQPMGCVGKC KAGPNLVV
K9UXP1_9CYAN____  RIMVCQKSGC WKRGGKHLLS KIEKLGDRGK ITTTGCMKRC SKAPNCVV
K9PB09_9CYAN____  KIMVCQKSGC LKRGGKGLLS ELEKLCDRG- -EHTGCQKRC SSAPNCVV
K9XCG6_9CHRO____  KIVACYKSGC LKKGGSRLLS DLERLHERG- -QATGCLKRC SQAPNLLL
K9VRT8_9CYAN____  KILVCQKSDC QKRGAGGVCK ALENLNARGT VQGTGCLKQC KAGPNIVV
K9U1V9_9CYAN____  SILVCQKSDC VKRGANGVCK ALQALNERGE IKPTGCLKQC KAGPNVVV
K9R6N7_9CYAN____  TILVCQKSSC MKRGGKKLCQ ALAAISERGT IKGTGCMKKC KAGPNLIM
K9X4W9_9NOST____  SILVCQKSDC MKRGGKAVCQ ALEALSDRGT IKGTGCMKNC KAGPNLVM
B2J983_NOSP7____  TILVCQKSDC MKRGGKAVCQ ALEALSDRGT IKGTGCMKNC KAGPNLVM
K9QZT6_NOSS7____  TILMCQKSDC MKRGGKALCQ ALEALSDRGT IKGTGCMKNC KGGPNLVM
K7VYE0_9NOST____  TILICQKSDC MKRGGKALCQ ALESLINNGT IKGTGCMKNC KAGPNLVM
A0ZM13_NODSP____  TILVCQKSDC MKRGGKAVCQ ALEALSNRGT IKGTGCMKKC KAGPNIVM
Q8YZ83_NOSS1____  TILVCQKSDC MKRGGKALCQ ALEALSDRGT IKGTGCMKNC KAGPNLVM
K9QGS7_9NOSO____  TILMCQKSDC WKRGGKEVCQ AFEALSDRGT IKSTGCMKNC KAGPNVVM
K9XKF0_9CHRO____  SILVCQKSSC MKRGGTAVCQ ALQALSDRGA IKGTGCLKQC KAGPNIVM
K8GI99_9CYAN____  TILVCQKSDC MKRGGKAMCQ ALQTLSDRGT IKGVGCMKEC KAGPNLVV
K9ZH91_ANACC____  TILVCQKSDC MKRGGKALCQ ALERLENNGI IKGTGCMKNC KAGPNLV-
K9W5A1_9CYAN____  PILVCQKSDC MKRGGKAVCQ ALAELRDRGA IKGTGCMKQC KAGPNIV-
K9PHK2_9CYAN____  TILVCQKSDC MKRGGKEVCQ ALAASDRSLT IKGTGCMKNC KAGPNVI-
K9TET7_9CYAN____  TILICQKSDC RKKGGAAVCK ALEELRQEDT IKGTGCMSRC KAGPNVVV
B7K3S2_CYAP8____  RILVCQKSSC WKRGGETLCQ QLETLCDRGE IKLTGCLKQC KNGPNVVV
B1WNI6_CYAA5____  KILVCQKSSC WKRGGKSVCQ QLEQLEQQG- -KLTGCLKQC KKGPNVVI
D4ZTY4_ARTPN____  KILICQKSDC RKRGGQAVCQ VLEQLCDRGK IEKTGCLKKC KLGPNLVF
B0JY84_MICAN____  TVLICQKSDC WKNGGARVCQ RLESLEEKGN IK---CLKQC KKGPNLVV
Q10WU7_TRIEI____  EILVCQKSDC EKRGASKICK ALSKSEHDLK IKKTGCLKKC KAGPNIIV
Q2JLK8_SYNJB____  KVLVCQKSDC YRRGAGAVMQ ALNAAAYSGC VQGVGCMKDC KRGPHVVF
U5QIH5_9CYAN____  RVLVCKSSDC CKRGARQLIA QLKEVERYET VETTGCMKRC KQGPNLVI
Q7NHH2_GLOVI____  RVLVCESSDC CKRGARKLIR NLEEVERYGQ IRTTGCMKHC KQGPNLMI
B8HRU2_CYAP4____  KILVCQGSDC RARGARAVQQ KLEQLDDRGT VKSTGCMHCC KKGPVV--
K9Y8E1_HALP7____  NILVCQKSSC CKRGGKAVME AVEKHQLRDN VKATGCMGKC KKGPCLVM
B8HWF1_CYAP4____  KILVCQKSGC QKKGAKQQQQ RLKTLQERGT FESTGCLGKC SMAPNTML
K9SGN3_9CYAN____  KLKICRKGSC CKRGSKDVIK AMEAIETHNT IE-TTCMDRC KKGPNIKA
Q8DHM7_THEEB____  RVLICQKSSC CRRGAKELWQ ELEAQ----L TLKATCMGEC KRGPAVVI
K9RTU6_SYNP3____  KILICQKSNC CRRGGTVIWD ELTQQGLEGT L-KAVCIGEC KRGPALVV
C7P4F8_HALMD____  HVAVCTNQTC AADGSAAVLE RLRQRDSEAR VTRSSCLGRC GEGPMVAV
Q5UYB6_HALMA____  HVAVCTNQTC AQDGAPAVLE RLRQRDSDQR ITRSSCLGRC GEGPMVAV
B9LWY9_HALLT____  HVAVCTNQTC AADGAPAVLE GLRQRDSEER ITRSSCLGRC GDGPMVAV
I7CX27_NATSJ____  HVTVCTNQTC AKMGSPAVLE RLRQRDSEHR ITRSSCLGRC GDGPMVAV
L0JQ42_NATP1____  HVAVCTNQTC AKMGSPAVLE RLRQRDSDHR ITRSSCLGRC GDGPMVAV
F8D4S9_HALXS____  HVAVCMNQTC AEMGSPAVLE RLRQRDSEHR ITRSSCLGRC GDGPMVAV
D2RYI1_HALTV____  HVAVCMNQTC AEMGSPSVLE RLRQRDSDHR ITRSSCLGRC GDGPMVAV
L0K3T9_9EURY____  HVAVCTNRTC ADMGSPAVLE RLRQRDSEHR ITRSSCLGRC GDGPMVAV
W0JKK4_9EURY____  HVAVCTNRTC SGMGSSAVLE RLRQRDSEHR ITRSSCLGRC GDGPMVAV
Q18FX0_HALWD____  HVTVCMNQTC AADGAASVLE QLRQRDSDAR ITRSSCLGRC GDGPMVAV
D4GP56_HALVD____  HVAVCTNQTC AASGAATVLE QLRQRDADDH VSRSSCLGQC GDGPIVAV
E4NKQ2_HALBP____  HVAVCTNQTC AASGAATVLE QLRQRDSD-D VSRSSCLGQC GDGPIVAV
L0ABY3_NATGS____  HVAVCTNQTC ADDGSTTVLE RLRQRDAEVH VTRSSCLGQC GDGPIVTV
I3R9I5_HALMT____  HVAVCTNQTC AASGAATVLE QLRQARNSGR ITRSSCLGQC GDGPIVTV
Q9HPM6_HALSA____  HVAVCTNQTC AAEGAPAVLE RLRQAD-EDR VTRTSCLGQC GDGPNVAV
Q3IT89_NATPD____  HVTVCTNRTC ADAGAATVLE RLRQVRDRGR ITRSSCLDRC GDGPNVAV
M1XTP1_NATM8____  HVAVCTNRTC AGQGAATVLE RLRQANEEDR ITRSSCLDRC GEGPNVAV
A9GQ78_SORC5____  HVLVCGNADC VDRGSLALLE SVRRVKQAGR VTRTSCMGRC GEGPTVAV
D8PF02_9BACT____  HVLVCVNADC ADRGSVTLIA TLRRLKDAGK VTRTLCMGRC GEGPTVAV
L0H0D3_9GAMM____  EVRVCMAASC QSSGAQPVLD ALSE--EGGK VKGVGCMGLC SAGPLVAV
I3Y838_THIV6____  EVRVCVAASC QSSGSLPVLE ALTQCGDGGR VKGVGCMGLC SAGPLVAV
D3RUD1_ALLVD____  EVRVCVAASC QSSGSLPVLE ALKSCDTQG- -AGSKCMGLC SAGPLVAV
W0DXL2_MARPU____  EIRVCMAASC QSSGSGQVLE ALRAEPQTQR VKGVGCMGLC SAGPLVAV
D6Z3I6_DESAT____  RIGVCTASGC LSCGSREVLK AIEQAAAEAR IEGVGCMGLC SRGPLVMV
K9YFI2_HALP7____  RVYCCTSTGC QASSSLAVHK AMQKKEAHLQ VVSVGCMGFC GQGPIVEV
A5UZ47_ROSS1____  -IRCCTALGC QSAGSLSLKQ RLEEAEVDRE VMGVGCMGLC GHGPLVRV
K9S8E0_9CYAN____  RIHCCTSTGC RAAQSLDVLE NLQTANEQGE AVGVGCMGFC GRGPLVHI
K9T5Z6_9CYAN____  RVHCCTSTGC QAANSLAVKR NLENVEETGE VVGVGCMGFC GRGPLVQI
K9WG92_9CYAN____  RIHCCTSTGC RAANSLDVQA NMQSVKEHGE VIGVGCMGFC GRGPLVEV
B0JFG9_MICAN____  RVHCCTSTGC QAANSLQIKK NLATADLEDE VVGVGCMGFC GRGPLVEV
B8HVQ4_CYAP4____  RVHCCTSTGC RAANSLEVLQ QLQETAKGLE AVGVGCMGFC GRGPLVQV
Q31RK8_SYNE7____  RLRCCTATGC RANGAEAVFK AVQQIADQNE AVSVGCLGLC GAGPLVQC
Q39WM4_GEOMG____  RIMVCAGTPC LSAGAQTVLD SLRKLAESRE AVASGCMGPC SRGPLVKV
Q749M1_GEOSL____  RIMVCAGTPC LSAGALAVLD ALRQVEESRE AVSTGCMGPC SRGPLVKV
E6W2G0_DESIS____  RILVCCSTPC LSSGAAAIKS ALESAEHQAE AVATGCMGPC SRGPVLTV
B0S2I3_FINM2____  QIVVCGGAGC EATGAKSLID EFNKIEEEEV VVPVGCIGLC ETGPNVVV
F4LQL5_TEPAE____  HVLVCKGTGC VASGSEPIME AFEKIEKKGK VVQTGCLGLC ELGPNVLI
D9S238_THEOJ____  HVLVCRGTGC TASGSESVMD AFEKHGLSGK VLLTGCLGLC ELGPNIII
F3ZW67_MAHA5____  HVLVCGGTGC TSSGAQQLIE ALNNIHLSNK VVQTGCLGLC ERGPNVVI
D5EGJ1_AMICL____  HVLICGGTGC TSSGSHEVMD AFRERNQKLL IVPTGCHGMC EMGPIVVV
R5KQT6_9CLOT____  QVLVCGGTGC TSSGSKKVLK ALNKLETQGL VVRTGCFGLC SLGPIMIV
J7IUB6_DESMD____  HVMVCGGPGC HSSGSQRLEE ELNRLELSEK VFQPGCFGFC EKGPMIQI
G7WD21_DESOD____  HVMVCGGPGC HSSGSPGIAE RLEERGLSEK VFQPGCFGFC EKGPMMEI
R5PM92_9CLOT____  HILVCHGTGC TSSKSTQIIE NFRKIVKKER VIQTGCFGLC SKGPIVII
R7M7M2_9CLOT____  HILVCHGTGC TSSKSTQVIE NFRRVKEKER VIQTGCFGLC AKGPIVII
J7IRD6_DESMD____  RILVCAGTGC ASSGALPIID ILKEIKREES VVGTGCQGFC EKGPTLVI
W0EA16_9FIRM____  KVLVCAGTGC ASSGARQIVD LLNQISQQGE IVPTGCHGFC EQGPTLII
D9S1N3_THEOJ____  KILVCAGTGC ISGGSLKVYE AIKKLEEKNN VSPSGCHGFC QMGPIVRV
R5X2R2_9FIRM____  RVLVCSGTGC MASGAQKIYD EMSKSDLDGG VVKTGCQGLC ELGPLVRI
R5N129_9FIRM____  RVLVCSGTGC IASGAQKIYE EMSREGIEGG IVKTGCQGLC ELGPLMRI
D4LHV2_9FIRM____  RVLVCSGTGC IASGAQKIYE EMSREGIEGG IVKTGCQGLC ELGPLMRI
R5HT83_9FIRM____  RVLVCSGTGC MASGAQKIYD EMVREGIDGG VIKTGCQGLC ELGPLMRI
R6VCN4_9FIRM____  RILVCSGTGC VASGSQKIYD EMVKEGLD-E VSMQKCQGLC ELGPLVRI
R5QV68_9FIRM____  QVLVCAGTGC TIGNSGELIT EFEKKALGLE VLRTGCLGLC GVGPNISI
R6Y006_9FIRM____  AIVICGGTGC LSSNSASILA KFEEMAHDLT VNKVGCFGFC SQGPFVKI
D9SP18_CLOC7____  KIEVCGGTGC KSSNSDEIIK NFKLENINLS VKMTGCFGFC EKGPIVKI
K9XTY2_STAC7____  KLIICLGRAC RKYHSQSVWD AFKSL--DCE LIPISCLGQC GNGPMILV
K9Q652_9CYAN____  RILVCQNTSC AAKQSAEILA KFQDPLPS-- -NPVGCQGQC SVAPTVRI
E8N4C2_ANATU____  RIMVCSSTGC LSSRSDEILA ALEALENEVL VKKVGCLGLC AAGPIVSI
K9UIM3_9CHRO____  KIQVCQGSSC RRRGSGQICQ AMQAEAYDLE IQSVKCLHQC KAAPQAIV
D7FPE1_ECTSI____  TVHVCTNTSC RKAGSRWTVD TFRAFAPPGK VLETGCQGRC GLGPNILT
G0JSV5_9GAMM____  -------GSC GAQGSADLLR AFQDFEARKA LTQCGCLGPC GEGPNVLV
G8QFW0_AZOSU____  -------GSC MQSGGQAVMQ AFLNGGRNAA VTACGCLGPC DGGPHVLV
H5WW14_9BURK____  -------GCC AALGAQAVLQ AFFAQKRNAS VTYSGCLGPC DGGPNVLV
A1VPP7_POLNA____  -------GSC ASKGAVAVLQ AFQKRQAYES ITNSGCIGPC ELGANVLV
G0A3J2_METMM____  -------GSC AASGCAEVMN EFMNIQSRNA LTNTGCMGPC MMGPSVLV
A1KAX8_AZOSB____  -------GSC QQKGCGEVLE AFQARNLWNA VTNTGCLGPC MAGPSVLV
D0LXB4_HALO1____  ------GGKC GGRGGDALAD EFERARHPTA VTRCGCLGPC FDGPNLVI
E6U877_ETHHY____  -------GKC FANGANDVVM KFQEDDEDIM VTNCGCFGLC DNGVVVAV
E3HAY6_ILYPC____  EIKVCTGLGC TGKGGLLILE ELEKLGIEAR LTTQRCFGKC AKGPNLSI
R7F693_9CLOT____  IVIVCKGPNC LKKGSLDIIK EIEKFNVKET LETKNCFKKC GFAPNVEI
R5T4Z6_9CLOT____  CITVCTGARC GDKGSAEVFE AVLKEARESK IVMKECLKQC KTAPNLMV
R5FC78_9CLOT____  EIILCTGRNC ASKGSLTVMD ELKKVGKN-G ISGTNCLKNC RKAPNVMV
R6JSB8_9CLOT____  EIILCTGRNC AAKGSLTVMD ELRKVGKN-G ISGTNCLKNC RKAPNVMV
K9YL34_CYASC____  LIVICNGRAC KKYGSDRIIQ ALKKG--NDR ITTKYCFGKC GNGVTVLI
Q31L66_SYNE7____  VLEVCTRGTC RRRGALELCD RLQAEAKTCE VRTRGCLGRC KQGINVRR
C1MNA3_MICPC____  SVEVCTGKAC LRAGAGSVMR AVQELPPG-- WAGKKCMGMC ERATVVRV
Misp007409____    TVEVCAGKAC ARNGASDVMN ALRGMPPG-T LTGRKCMGMC KKACVVRV
A4S664_OSTLU____  VVEICTGKDC RKSGSEAIVD ALNALPRG-- WRGSKCISSC KRGINARL
Bpra001347____    TLEVCTGKYC RRNGAYAIAE SLKNLPSNWE TSAGRCIGKC RNGVNIAV
C1EC72_MICSR____  EIVVCTNNAC AKRGARELKA ELERVGATAV VKGARCMDAC GAGCVVRV
C1MVQ3_MICPC____  EITVCVNNAC AKRGANDVAA ALRAIAAESV VKGARCMDAC AAGCVLRV
A4SAM7_OSTLU____  --LVCASKEC KRKGALRTLE TLTRSELELR VQTTRCQSEC ADGPNVKL
D7CS05_TRURR____  HVYVCRAKSC TRRGAAELAA ALEAFAAQGR VLRHDCFDLC KQAPNVLV
Q08SR2_STIAD____  RLSVCKGMDC KANGSNAVFA AAQELTQRGE AYRGGCYGFC HMGPNVVI
K0RQV7_THAOC____  RVEVCLGPDC --QGGRRTLL EIEESSRTST VGSTGCRDFC TVGPNVYV
K0REZ3_THAOC____  RVEVCLGPDC --QGGATLLE ELVSRTSRAT VGSTGCRDFC TVGPNVYV
D0LY71_HALO1____  -IRVCSGPYC ALRDADAVSE RFTEIAESGE VQRWRCFGRC MLGPNVHV
L0G2T6_ECHVK____  -IFVCAGSDC KKNGCKGLLK DVQDTKLDTK IVKTKCMDFC KTGPMVVI
Q1ARY2_RUBXD____  HVLLCGGGDC KKRGSKEVRK VLKAAGLNRR VDSVDCLGFC KHGPNAVV
E1ZCB8_CHLVA____  QLRVCTGKVC KKQGSPQIAQ -FGKLGLQ-E VQTCGCLSGC GSGPNVAV
X5D7M3_9BACT____  EIRIGLGSCC VASGSKEIQE EVQHVNDSGS LKHVGCVGMC HQVPLVEV
A8F7E3_THELT____  KITVAMGTCG IAAGAKDTLK AIVELDENNA VVQSGCMGLC EVEPTVEV
F7YU31_9THEM____  KITVAMGTCG IAAGAKETLR AIVELNENNA VVQSGCMGLC EVEPTVEV
G8LZR0_CLOCD____  KISVCMGTAC YVKGAGQILD KFKELGLEVS LEPCRCLGAC GLAPVITI
R6N3J4_9CLOT____  NISVCLGTAC YVKGSGKILE ELSKLGIEAS LTACRCIGAC GLAPVITI
R6TR89_9FIRM____  NISVCLGTAC YVKGSGEIFD KLSELGIGAS LTACRCIGAC GLAPVLTV
R6JNA8_9CLOT____  KISVCLGTAC YVKGSGEIFR KLEELGITNS LDSCRCVGAC GLAPVMMI
D9R9G6_CLOSW____  QISVCLGTAC YVKGSGDIFH KLEELGITNS LDSCRCVGAC GLAPVMMV
R5TIF8_9CLOT____  QVSVCLGTAC YVKGSGDIYD KLVELGITNS LDSCRCVGAC GLAPVMMI
R5QL18_9FIRM____  RISVCLGTAC YVKGSGDIYN ALMELGIVGS LDACRCVGAC GLAPVMMI
R5BY21_9FIRM____  RISVCLGTAC YVKGSGDIYN KLMELGIVGS LDACRCVGAC GLAPVMMI
R6Q065_9CLOT____  RISVCLGTAC YVKGSGDIYN YLMELGIVGS LDACRCVGAC GLAPVMMV
F7V5T3_CLOSS____  QISVCLGTAC YVKGSGDILA RIEELGISSS IDACRCIGAC GMAPVMTI
D4JTA0_9FIRM____  KISVCLGTAC YVKGSGDIFA KLSELGISDS LDACRCIGAC GLAPVMTV
R7MII3_9FIRM____  KISVCLGTAC YVKGSGDIYN KLQELGIAGS LEACRCIGAC GLAPVLTV
A9KKF7_CLOPH____  KISVCLGTAC YVKGSGDIYN KLMELGIASS LEACRCIGAC GLAPVLTV
R5TID3_9FIRM____  KISVCLGTAC YVKGSGDIYN KLMDLGIAGS LDACRCIGAC GLAPVM--
D4LDJ7_RUMC1____  TISVCLGTAC YVKGSGDVFE KLKQLGIEDS LEACRCIGAC GLAPVMTI
F7V6F8_CLOSS____  QISVCLGTAC YVKGSGDVLK RVTELGIQTS LDACRCVGAC GLAPVMMI
R6E4Y2_9FIRM____  NISVCLGTAC YVKGSQELLD KICELGIGAS VEACRCIGAC GLAPVLTV
R6IUI6_9FIRM____  NISVCLGTAC YVKGSQAILD KISELGIGPS IEACRCIGAC GLAPVMTI
R5N0Y3_9FIRM____  NISVCLGTAC YVKGSQKILD KITELGIEPS LEACRCIGAC GLAPVMTV
R5A830_9CLOT____  HISVCLGTAC YVKGADKVLE RITQLGIQPS LTACRCIGAC GLAPVMTV
R6YF12_9FIRM____  HISVCLGTAC YVKGADKVLE RITQLGIQPS LTACRCIGAC GLAPVMTV
R6NCZ2_9CLOT____  NVSVCLGTAC YVKGSQELLD EICKLGVEPS IEACRCIGAC GLAPVFTV
B8I4S4_CLOCE____  KINICMGTAC YVKGSGEILE KFKELGIDVS LDACRCIGAC GLAPVIMI
R6DRV9_9FIRM____  RISVCLGTAC YVKGAAEILD KLKELSIDVS LDSCRCIGAC SLAPVVTI
A3DC97_CLOTH____  KIQVCMGTAC YVKGSGAILE KLKELEIDVS LEACRCIGAC GLAPVIMI
I3VX89_THESW____  KIGVCLGTAC YVKGSAMVLD KLKELGISVS LEATRCLGAC GLAPVMMI
E3GKB0_EUBLK____  KIGVCLGTAC YVKGSQAILD KVTDLGLAVS VDATRCVGAC GLAPVMSI
E6UJ84_RUMA7____  RISVCLGTAC YVKGSDKILE AVEALGIKSS IDSCRCVGAC GLAPVMLV
R5L784_9CLOT____  QISVCLGTAC YVKGANKVLE RIEELGIKNS IDSCRCVGAC GLAPVIMI
D9S235_THEOJ____  QIRVCLGTAC YVKGADKVLN RIEQLKIKVS LEACRCVGAC GLAPVVMI
F4LQL8_TEPAE____  QIRTCLGTAC YVRGAEKVLD RLKTLGIEVS LNACRCIGAC GLAPAIII
B5Y700_COPPD____  KISLCLGTAC YVRGSGQILE KLKELGINES LEAARCLGAC ALAPVMMI
R7FA64_9CLOT____  NISVCLGTAC FVKGSQAILD RLKELKIDES IDATRCVGAC GLAPVFTI
A4XKL0_CALS8____  KISVCMGTAC YVKGADKILD KLKELKIDVS IEATRCLGAC GLAPVVVI
R5AF23_9CLOT____  RIAVCLGTAC YVKGAQQVLD ELEKLGVKAT LEATRCLGCC GLAPVIMV
R5P4M6_9PORP____  PISVCMGTAC YVRGAEKVLD EFKRLGINVS LTSLRCVGAC GLAPVVLI
F9Z3K0_ODOSD____  PISVCMGTAC YVRGAEKVLD EFKRLNINVS LSSLRCVGAC GLAPVVLI
R5VCG5_9PORP____  PISVCMGTAC YVRGAEKVLD EFKRLGINVS LSSLRCVGAC GLAPVVL-
R5WDQ9_9BACT____  PISVCMGTAC YVRGAEKVLD EFKRLGIEVS LDSLRCVGAC GLAPVVMV
R7JGC9_9BACT____  PISVCMGTAC YVRGGEKVLD EFRRLGIEVS LDSLRCVGAC GLAPVVMI
E3H6P3_ILYPC____  PISVCMGTAC YVRGAGKVLE DFQKLGIEVS IDALRCVGAC GLAPVVLV
D1AP22_SEBTE____  AVSVCMGTAC YVRGADKVLG EFQKLGIKSS IDALRCVGAC GIAPVVLV
X5DEX6_9BACT____  PISICMGTAC YVRGSEQVLN EFKRLKVEVS INCLRCVGAC GLAPVVTV
Q8ABI7_BACTN____  PISVCMGTAC YVRGSEKLLE EFKRLGIEVT --PCRCVGAC GLAPVVMI
R6KQL1_9BACE____  PISVCMGTAC YVRGSEKLLE EFKRLGIEVT --PCRCVGAC GLAPVVMI
R5UP62_9BACE____  PISVCMGTAC YVRGSEKLLE EFKRLGIEVT --PCRCVGAC GLAPVVMI
R5J0R8_9BACE____  PISVCMGTAC YVRGSEKLLE EFKRLGIEVT --PCRCVGAC GLAPVVMI
D6D3P5_9BACE____  PISVCMGTAC YVRGSEKLLE EFKRLGIEVT --PCRCVGAC GLAPVVMI
R7NTH0_9BACE____  PISVCMGTAC YVRGSEKLLE EFKRLGIEVT --PCRCVGAC GLAPVVI-
A6LAU7_PARD8____  PISVCLGTAC YVRGAENVLE EMQRLEIKVT --PCRCVGAC GLAPVVMI
R6XDR1_9PORP____  PISVCLGTAC YVRGAEKVLE EFQRLEIKVF SLDCRCVGAC GLAPVVTI
H2J6C9_MARPK____  PISVCLGTAC YVRGSGDILE EFKKLGIKES LHAVRCVGAC GLAPVVMI
A9BFV4_PETMO____  PISVCLGTAC YVGGANEILD EFKKLNVEES IHPVRCLGAC GLAPVVKI
E3CXT8_9BACT____  VVSVCMGTAC YVRGAEEVLA ELEKLGIKAS LDTLRCVGAC GLAPVVII
D1B7Y4_THEAS____  AVSVCMGTAC YVRGAEDVLH ELEKMGVKAS LDTLRCVGAC GLAPVVIV
D9SP19_CLOC7____  VINVCKGTAC FVRGAGEILE EFEKLEINQT IDTLRCVGAC GLAPVVSV
U5S1U1_9CLOT____  VISICMGTAC FVKGAENILE EFRNLKVKDT IDILRCVGAC GLAPVVVV
R5XM25_9CLOT____  KISVCLGTVC FVKGSDKVMA EFEKLGIKAT LEGLRCVGAC GLAPVVVV
R5XPD0_9CLOT____  KISVCLGTVC FVKGSDKVMA EFEKLGIKAT LEGLRCVGAC GLAPVVVV
Q180Q3_PEPD6____  KISVCLGTVC FVKGADKILS AFEKLGIKVS LEGLRCLGAC GLAPVVTV
E3H6V9_ILYPC____  PISVCMGTAC YVNGSETILN ELTRLGVKVS IDVLRCIGAC GMAPIIKI
K4L5A0_9FIRM____  TISVCMGTAC FVKGADKIME RLKELGIEST --PVRCIGTC GMAPVMMI
A4J9N9_DESRM____  TISVCMGTAC FVRGADKIVE KFKELGIEST IKDVRCIGAC GLAPVVMV
R6REK2_9FIRM____  VINICLGTAC FVRGSDKLLA KVEELKIKNT VTSLRCVGAC GLAPVMQI
A5D2H5_PELTS____  IINVCMGTAC YVKGAQQVMD ALKKLKIDET LKSTRCVGAC GLAPILAV
K0B468_CLOA9____  EIGVCLGTAC YVKGAQALID EIKKLKLEVS LIATRCIGAC GLAPVLSV
A6TVG5_ALKMQ____  VIGVCMGTAC YVKGAQPILD KVSEIGAKAS LVATRCIGAC GLAPILTV
A6TVH3_ALKMQ____  -IGVCMGTAC YVKGSQPIID KISELTGTKS LVATRCIGAC GLAPVLTV
A8MJ03_ALKOO____  HIGVCLGTAC YVRGSQAIID KVTELTGVES LEATRCIGAC GLAPVLSV
W8U446_EUBAC____  VVGVCLGTAC YVKGSQSIID RVCKLDLEVT VVATRCVGAC GLAPVMTI
R6TK50_9STAP____  VIGVCLGTAC YVRGSQAVID EFKKLKINST LLETRCIGAC GLAPVFTV
E3PSC9_CLOSD____  IIAVCLGTAC YVKGSQKIID KISKLNIEVS LVPARCVGAC SLAPVVTI
R6VSJ5_9FIRM____  VVAVCTGTAC YVKGAAAVLA EVEKLGIKSS IQDTRCLGCC GLAPVMTI
B0KAE7_THEP3____  KINLCMGTAC YVRGAAMVLE KIKELGIQVS LEPTRCLGAC GLAPVMMI
R5SR37_9CLOT____  NIEVCLGTAC YVKGSKAILE AFERLGIRSS LEEVRCIGAC GLAPAIVI
F6CJU5_DESK7____  EIRVCMGTAC YVRGGQRIID HLEKLGVRVS LNEVRCVGAC SLAPAVLI
B8D2G1_HALOH____  TINVCMGTAC YVKGAEEILN RLKELGIEET MVGMRCLGAC SLAPVVTI
Q39TW4_GEOMG____  QVHVCMGTAC HVRGAQRVLD TVQETGVKSS VETVNCLGCC ALGPVMEV
B9M931_GEODF____  EVHVCMGTAC HVRGAQRVLD TVQDTGIKPS LETVNCLGCC ALGPVMEV
Q2LXV4_SYNAS____  QVHVCLGTAC HVRGANRVLD TVEETGIKPS LETVNCLGCC ALGPVMEI
Q2LXC0_SYNAS____  QVHVCLGTAC HVRGATRVLD TVQETGIKPS LETVNCLGCC ALGPVMEI
B9M947_GEODF____  EVHVCMGTAC HVRGAQGVLD TVEDTGIKPS LETVNCIGCC ALGPVMVV
I4C4Y4_DESTA____  QIHVCMGTAC HVRGASRVLD TVQGTGIEPS LETVNCLGCC ALGPVVEI
K0NFR4_DESTT____  KVHICVGTAC HVRGATRILD TVEEIGIKPS LETVNCLGCC ALGPVMEV
B5E7T1_GEOBB____  QIHVCMGTAC HVRGAQRVLD TISDIGIKAS LETVNCLGCC ALGPVMV-
R4KDI3_9FIRM____  EIHVCTGTAC KVRGAQRVLD EVQETGIKPS LETVNCQGCC SLGPMIEV
R4KP66_9FIRM____  EIHVCTGTAC KVRGAQRVLD EVQETGIKPS LETVNCQGCC SLGPMIEV
E3D0E0_9BACT____  TVKVCMGTAC HLRGAPKVLE ALEALGIRSS LETVNCLGAC ALAPVVTV
D1B8V3_THEAS____  TIKVCMGTAC HLRGAPRVLE TIEELQVRCS VEAVNCLGAC ALAPVVMV
E1QF20_DESB2____  KIRVCMGTAC HLKGAQRLAD AVERLGIKPS LEAVHCLGAC AMAPVVVV
K4LGA6_9FIRM____  LIRVCMGTAC HVRGAQKVLF EIERLAIVA- -ETVACIGAC GLAPVMTI
F0SXA0_SYNGF____  VIRVCMGTAC HVRGALNVLR TIERLGIKAT LETVACIGAC GLAPVISI
I4D212_DESAJ____  LINVCMGTAC HVRGGAKVLE TLEKLKIKDE I--VACIGAC GLAPVISI
D5EGJ3_AMICL____  VIRVCRGTAC HVRGSLKILE KVKETGVSET IEPVACLGAC GLAPVMMV
I4BYB8_ANAMD____  VIRVCRGTAC HVRGSLQILE KVKQLGIEET LEPVACLGAC GLAPVMMV
F6B9J8_DESCC____  VIKVCQGTAC HVRGGAKVLE AIKKTGLEPT LETV-CLGAC GLAPVMMV
F6DTP4_DESRL____  IIKVCQGTAC HVRGGNRVLE AIKRIGIETT LETV-CLGAC GLAPVIMI
Q3AE49_CARHZ____  VIRACLGTAC HVRGGAKVFE TLKNLGIGDT LESVACIGAC GLAPVIMV
K4LGP7_THEPS____  IVRVCLGTAC HVRGGARIFE QMQKLGVGNT LETVACLGCC GLSPVIMV
Q3A6B7_PELCD____  IIRVCLGTAC HVRGGSKIFE GLKELGVDNT LESVACIGAC GLAPVIMI
B0TER1_HELMI____  VIRVCLGTAC HVRGGARIFE ALRRLGVEDT LESVACIGAC GLAPVIMI
D9QUI4_ACEAZ____  VIRVCMGTAC HVRGGEKILE KIQELGIDDT LESVACIGAC GLAPVIMI
D9QTQ3_ACEAZ____  IIRVCMGTAC HVRGAENILN KIEELEIEET LESVACIGAC GLAPVIMI
D9QPR9_ACEAZ____  IIRVCMGTAC HVRGGDEILD KVKALGIDAT LESVACIGAC GLAPVMTV
B2KCG5_ELUMP____  RISVCTGTAC YLKGAPEIIK EFTRLGIKES LTGVRCVGCC GLAPVVSV
V5WDS1_9SPIO____  IISVCMGTAC YLKGGKDIIQ EFENVGINTS LEAVRCVGCC GLAPVVTV
G0GAF5_SPITZ____  RISVCLGTAC FLKGGEDILK ELEDLGVGPS FEAVRCLGCC GLAPVLMV
E1R7S2_SPISS____  NIQVCMGTAC YLKGGEDIIQ ELENLGIGVS LEAVRCVGCC GLAP----
H9ULP3_SPIAZ____  RLAVCMGTAC YLKGGQDLID ELENLDIGVS VEAVRCVGCC GLAPLLMV
S5ZLF9_9SPIO____  KISVCLGTAC YLKGSQDLLD EAKSLGLKDS VEPVRCIGCC GLAPVISV
F4LMZ1_TREBD____  KVSVCLGTAC YLKGGQDLID EARSLGLKAS VEPVRCIGCC GLAPVLSV
F5Y974_TREAZ____  KVSVCLGTAC YLKGGQDLIE EARSLGLAES IDPVRCVGCC GLAPVMTV
F8F291_TRECH____  KISVCLGTAC YLKGGQELIN EARSSLEEDS IDPVRCVGCC GLAPVITI
R6IVD4_9PROT____  VISVCTGTAC YLKGNDKVLE EFKKLGINEQ V--VRCVGCC GLAPVCVV
R5R522_9PROT____  VISVCTGTAC YLKGNDKVLE EFKKLGIKEQ C--VRCVGCC GLAPVCVV
L0K763_HALHC____  TIEVCMGTAC YVKGSQDILD EFSDLKIEPT --STRCIGAC GRAP----
D9QSC5_ACEAZ____  TIEVCTGTAC YVKGAEDILE QFKTLEIEPT LETTRCIGAC GMAPVIKV
C8VXD9_DESAS____  TVRVCTGTAC YVKGAADIMD KFKQLDGRET LTSTRCIGAC GMAPVLTV
A7HLR2_FERNB____  QIKVCLGTAC YVKGADRVME RFLELGVKAS VHPVRCLGAC SMAPVVLV
A8F7E4_THELT____  QVKVCLGTAC YVKGADRIFE RFLELATSAS VHAVRCLGAC SMAPVVLV
A6LM75_THEM4____  QIKICLGTAC YVKGADRVME RFLNLNVKES VHGVRCLGAC SMAPVVLV
Q9WXM7_THEMA____  QIKVCLGTAC YVKGADRIFE RFLELKVNPS VHGVRCLGAC SMAPVVMV
I2F2N8_9THEM____  QIKVCLGTAC YVKGADKILE RLQDLNVEMS IHAVRCLGAC SMAPVVLI
F7YXC8_9THEM____  QIKVCLGTAC YVKGADRILE RFLEPEEPTS VHPVRCLGAC SMAPVILV
C5CIR5_KOSOT____  QVKICLGTAC YVRGADRILE RFKELGVDLS LHGVRCLGAC SMAPVVLV
C8W2X5_DESAS____  TINVCTGTAC YVRGAKQLIN NIQDLDIKTS LGMVRCVGAC GLGPVVTI
F6CR87_DESK7____  QISVCKGTAC YVRGAGQLLD RIKDLGLKPE V--VRCLGAC GLGPVITV
F6CIY5_DESK7____  -INVCLGTAC YVQGARGILD EFRRLDLHGT VKSTRCVGAC GLAPVLTV
B0TIC6_HELMI____  TVSVCMGTAC YVKGAPEVLT AIKKLSIDLT LTDTRCVGAC GLAPAIVI
K9QCT4_9NOSO____  RCVVCTGTAC YVKGAQAILA NVEKTRIRAS LLTARCLGAC GIAPAV--
Q8YYU5_NOSS1____  --VVCTGTAC YVKGSSAILA DLEKTRIHAS LLTARCLGAC GIAPAV--
K9QQB3_NOSS7____  SCVVCTGTAC YVKGAPAILA NLEKTQIHAS LLTARCLGAC GIAPAV--
K9ZK82_ANACC____  --VVCTGTAC YVKGAQAILA SLEKTQIHAS LMTARCLGAC GIAPAVVF
K7VWW9_9NOST____  --VVCTGTAC YVKGSTAILT NVEQTQIHAS LMTARCLGAC GIAPAVV-
K9TWX0_9CYAN____  TCTVCTGTAC YVKGAAQILA AVEQVKIRAS LLTARCLGAC GIAPAV--
A0ZDY2_NODSP____  SCMVCTGTAC YVKGAEEILN SLENIHIRPS LLTARCLGPC GIAPVV--
B1XM61_SYNP2____  TCVVCLGTAC YVKGSQELLD KIDELHIKPS LVTARCIGAC GIAPAV--
B7K0Q1_CYAP8____  --IVCMGTAC YVKGSDKILA ALQQLGIKSF LTSARCLGAC GIAPSV--
B1WQF8_CYAA5____  -CVVCLGTAC YVKGSDKILA ALQQLGIKSS LLSARCLGAC GIAPAVVF
E0UEH3_CYAP2____  TCVVCLGTAC YVKGGDKILS ELEKLGVKVS LVSARCIGAC GIAPAVVF
K9VDF8_9CYAN____  TCVVCLGTAC HVKGASKLMI ALEKLGIDVS LMAARCLGAC GIAPAIVI
D4ZZW6_ARTPN____  TCVVCLGTAC YVKGSGEVLA ALEETGIKSS IVTARCIGAC GIAPA---
B0JFG8_MICAN____  --IICMGTAC YVKGSGKILE DIENFDVKVS LVSARCIGAC GIAPAV--
P74025_SYNY3____  TCVVCLGTAC YVKGAGDLLK TLQEVHLKPS LVTARCIGAC GIAPAVVY
A8ZNT5_ACAM1____  TCVVCMGTAC FVKGAASLLS TVEQAHIQAS LSTARCLGAC GSAPAVVL
A9WJD7_CHLAA____  SCTVCLGTAC YVRGAAILLR ELEASGVQAS LLTARCLGAC GIAPAVVL
I3Y837_THIV6____  --VVCTGTAC YIKGAGALLE GIQEHGINPS VLTARCVGAC GLAPAVVL
E4TF16_CALNY____  --VVCTGTAC YIKGANQLLA HLKNHDLSDS LLTARCVGAC SLAPVVVV
Q01WJ0_SOLUE____  TCVVCTGTAC YIKGAPALLG AIEKYGIKPS VLTARCLGSC GLAPAAVM
O27591_METTH____  HIMVCTGTAC HVSGAEQVLD ALERLGIEES LESVGCIGCC SLAPCAMV
F0T7Q0_METLA____  HIMVCKGTAC HVKGAPQIIE GIERLGIKES LESVGCLGCC ALAPCAMI
Q6AQG0_DESPS____  KVTVCRGTAC HVRGAQKIIA SVEKLGIKET LETAACIGCC ALAPCVMI
K4LI10_THEPS____  QIKVCMGTAC HMMGGHIILD SFERLEIKE- -ERVACVGCC ALAPVVVV
D5XE11_THEPJ____  QIKVCMGTAC HMTGGHIIMD SFARLNIKE- -ERVACVGCC ALAPVVVI
D8K3N7_DEHLB____  RIKVCRGTAC HVGGGEKILD ELRRLDVEP- -ETVACVGAC ALAPVVLV
C9RB66_AMMDK____  VIKVCRGTAC HVRGSERVLA KFEELGLKET LEAVNCVGCC ALAPVVMI
Q2RHR8_MOOTA____  QVSVCMGTAC FVKGAPAILE RLEQLGTKVT INQVRCLGCC ALGPVMTV
B1I4K0_DESAP____  GIALCNGTAC YVKGSAAVKV RLEQLGIKAS LDVVRCIGCC ALAPVMTV
U5Q641_9BACT____  PISVCMGTAC YVRGAEKVLD ELKSLNIKVS LDCLRCVGAC GLAPVMLI
A0A060RE14_9BAC_  PISICTGTAC YVRGAEAIVT EFERLGIKVS LGCLRCVGAC GLAPVVMV
Q3A3H0_PELCD____  PISVCMGTAC FVKGADKVVD AFKNLNVAVS IDCLRCVGAC ALAPVVLV
Q3A461_PELCD____  PISVCMGTAC FVKGADKVVD AFKNLGVTVS IDCLRCVGAC ALAPVVLV
Q3A427_PELCD____  PISVCMGTAC FVKGADKVVD ALKQLGVTVS IDCLRCVGAC ALAPVVLV
W8U5E5_EUBAC____  TISLCMGTAC FVKGADKVKF KLEELGVKFT LRDVRCVGAC GLAPVVLV
E3PX69_CLOSD____  VINVCMGTAC FVRKADSLLR ELEKLCIKPS IEALRCVGAC GLAPVIMV
R5HMQ8_9FIRM____  TIRMCQGTAC YVRGGKKVVD AIKRLDVEVT FEIARCIGAC GLAPAMMV
F3ZW64_MAHA5____  TINICLGTAC YVKGAQKVLD KLKELKINET IDATRCLGAC GLAPVMMI
A8MEZ6_ALKOO____  VISVCLGTAC YVKGSQNILE RLSSLNIQET LQATRCIGAC GLAPVIMI
R7K496_9FIRM____  NVSVCLGTAC YVKSSGEVMD KLKSLGVKES IQATRCIGCC GLAPVLTV
R7K8S6_9FIRM____  SVSVCLGTAC YVKGAGNIID RLKRLNLEES LAATRCIGCC GLAPVMTV
R6GX21_9FIRM____  KVGVCLGTAC YVKGSGPILD KARELHVEPT LEATRCIGCC GLAPVMSI
L7VQT7_CLOSH____  QIQLCLGTAC YVKGAGLIYE RFKQLGLKGS LQSCRCIGAC GLAPVIMI
R6XJZ6_9FIRM____  VIGVCLGTAC YVKGSQQVID KFGELNIKPT LDALRCIGAC GIAPAISI
R7DTF5_9FIRM____  VIGCCLGTAC YVKGAQQVID KFSDLGIQPT IDALRCIGAC GIAPAVSI
R7FYF1_9PROT____  VIGCCLGTAC YVKGAQQIID KFSDLHIKPT LDALRCIGAC GIAPAVTI
R5VQM6_9FIRM____  VIGVCLGTAC YVKGAQQVCD KFCELNVAPT IDALRCIGAC GIAPAVTI
R5BIF5_9CLOT____  TMGICLGTAC YVRGSQQVLD ELEKLGIGVT LNATRCIGCC GLAPAMMV
H6LFG7_ACEWD____  KIGICLGTAC YVRGSQAIID KVNSLGTQVS VDATRCVGAC GLAPVMMI
D4W8I8_9FIRM____  VIGVCLGTAC YVKGAQAILQ KFKELGIEPS LVATRCIGAC GLAPVITI
A0A088TKY4_9MOL_  IVGVCLGTPC YVRGAQTILD AVKTLGIDVS LDAIRCIGTC GMAPVMAF
C9RAQ3_AMMDK____  TVCVCLGTAC HVRGSEQIFH ALKRLGVEPE V--VSCVGAC SMAPVVVV
B2A3R9_NATTJ____  VIRVCTGTAC HVRGAEKIMN KLIELNIEPT LEPVACIGCC GLAPVIMV
Q2RHA3_MOOTA____  VIHVCQGTAC HIRGGNRILN RIKELQIDAT LEPVACLGAC ALAPVMSI
R7FW55_9FIRM____  AIAVCLGTAC YVKGSGQIAD KITEIGIAPS FEATRCIGAC GLAPVLTI
R6TYN2_9CLOT____  AVAVCLGTAC YVKGSGAIIE EVSKLNVPIS LEATRCIGAC GLAPVLTV
R7ENC9_9FIRM____  AIAVCLGTAC YVKGSGEVIE EISKLGVPVS LDATRCIGAC GLAPVLTI
B0S2I4_FINM2____  DIQVCEGTAC YVKGAQRVSE KLQELKIPAS ITPCRCVGLC ALAPVIVI
A0A0B4S1P0_9FIR_  QVSVCMGTAC YVKGAQEILN EFCDIGVEVS VAQTRCIGEC NLAPVVTI
R5HR63_9FIRM____  QIMLCDGTAC HVNGSERIRT AITQLGIHNT LNEVACLGCC SLAPVMMI
A8ML21_ALKOO____  LIMLCQGTAC HVNGSKAVEE AIKELHIQDT LINVACLGCC SLSPVMMI
R6ERD1_9FIRM____  LVMLCQGTAC HVNGSEMIEE AVCELNIKDT LNNVACLGCC SLAPVMMV
H6LBG3_ACEWD____  LIMLCQGTAC HVNGSEMIEE AVMDLEIKET LNNVACLGCC SLSPVMMI
R6RDU0_9FIRM____  LIMLCQGTAC HVNSSELILQ TIKDLGIEDS LKCVACLGCC SLSPVMMI
A4XH58_CALS8____  VILQCQGTAC HVNGSEEIKN ALCDLNIKPT LEEVACLGCC SLAPVMMI
R6NGJ5_9CLOT____  FIMLCQGTAC HVNGSEMIEK AVFELGIHNT LKTVACLGCC SLSPVMMI
K4LSH4_THEPS____  ELLLCQGTAC HVNGSERLAE ALRELQIEDT LSSAACLGCC SLAPVMMI
K4LWJ2_THEPS____  LILLCQGTAC HVNGSERIRS AVCELRIRPT LSDVACLGCC SLAPVMMI
E3PUH5_CLOSD____  LILLCQGTAC HVNGASTIEK AICELGITET FTNVACLGCC SLAPVMMI
B8DZB5_DICTD____  TILVCDGTAC HMAGSTSLIG AIKELNIGPS LDQVGCLGAC ALAPVMVI
Q9S5X7_THEMA____  TIMVCDGTAC HMAGSPEVLK AIEETGLTPS LDQVGCLGAC ALAPVMVI
R5Q8H9_9PROT____  LIRLCDGTAC HVRGSEPILK ALRELGVSQT VETVSCLGAC GLAPVMVI
I6ZPA4_MELRP____  VIKVCDGTAC HVKKSESIIQ TIEKLGLTQT LETVSCLGAC GLAPVVVV
E8RBP0_DESPD____  CIRLCDGTAC HVKRSIPILE AIYKLGLSST VETVACLGAC GLAPVVVI
E1RAX9_SPISS____  VIKVCDGTAC HVKGSGALIE TLRSLALEKT LETVSCLGAC GLAPVVVI
F4LUG1_TEPAE____  LIKVCDGTAC HVRNSDKILS TTKELNLKGT LETVSCLGAC GLAPVIVI
B1H0H5_UNCTG____  IIKICDGIAC HVKKSNSLIN ALKNLGLKET IETVSCLGAC GLAPVFLI
B8D0X2_HALOH____  VINVCDGTAC HVSGSLPVLN AIRKLNLEDT VETVSCLGAC GLAPVVTI
R5FI19_9FIRM____  VLKVCDGTAC HVRHSTDVLD YLRKLGLSAT VETVACLGAC GLAPVITV
R6AQI2_9CLOT____  IIRCCDGTAC HVRHSTEVLD YLRKLGLSAT VETVSCLGAC GLAPVITV
A3DCI7_CLOTH____  IIKVCDGTAC HVRKSIPIIE RLRKLGLSGT VETVSCLGAC GLAPVITV
R6QFD8_9FIRM____  VIKVCDGTAC HVRKSVPILE RLRSLNLTDT VETVSCLGAC GLAPAMTV
F2JKP8_CELLD____  VIKICDGTAC HVRKSIPILN ALRELSLSET VETVSCLGAC GLAPVMTI
R6Z3Z8_9FIRM____  VIKICDGTAC HVRKSVPILE EFRKLGVSET VETVSCLGAC GLAPVCTV
A9KQH0_CLOPH____  VIKICDGTAC HVRKSIPILE EFRKLGVTET VETVSCLGAC GLAPVCTV
A8MFZ7_ALKOO____  IIKICDGTAC HVRKSIPILN TLYKLSLNST VETVSCLGAC GLAPVITV
R5BD65_9CLOT____  VIKCCDGTAC HVRGSMPILN RLRELKLAET LDTVHCLGAC GLAPVIMI
R5EE05_9FIRM____  VIKVCDGTAC HVRHSTPVLE ALWKLGLSKT VETVSCLGAC GLAPTLMV
R6FZ08_9FIRM____  VIKVCDGTAC HVRKSTTILE RIYSLGLSKT VETVSCLGAC GLAPVLTV
E6U739_ETHHY____  VIKVCDGTAC HVRKSIPILN ALRDLGVSET VETVSCLGAC GLAPVMTV
R6TG31_9FIRM____  VIKVCAGTAC HVRRSQPIYD AVHDLGLAGT LETVACLGAC GLAPVMTV
R6DVP0_9FIRM____  IIKVCDGTAC HVRKSGPIYD AIYELKLDGT LETVACLGAC GLAPVMTV
D4MAE6_9BACT____  IIRCCDGTAC HVRKGATILG AIRKLGLTAT VEIVSCLGAC GLGPVVVV
I0IQ27_LEPFC____  VLKICVGTAC HVRGAGLLVD KVKELKIEPT LEPVSCLGSC ALAPMAMV
B0VFT1_CLOAI____  LIRVCKGTAC HVSDVDSIKN AIE-LQLPET VMEVACLGCC SLAPVIMI
A0A086YVN3_9FIR_  LVRVCLGTAC YVRGGKAIAE KIEKYGVKKT YETVRCVGAC GLGPMVLV
C0QAI2_DESAH____  TIRVCTGTAC YVKGIKEAIG RIHGYGIKES LEGVRCLGAC GLAPVMIV
E1QH51_DESB2____  VVRVCLGTAC YVRGGKETMD RLTQLTLNAT VEGVRCLGAC GVAPVVVI
Q3A640_PELCD____  RVQLCLGTAC YVKGADAMVE KIENYQINFT FEKARCVGAC GLAPVVII
E6W2F9_DESIS____  SCIVCTGTAC YVKGAGEIVS AVEKYGITAS LGAARCLGNC SLAPMLTL
Q749M0_GEOSL____  SCVVCTGTAC YVKRSAEIVT RLENFDVKAT LSTVRCLGSC GLAPIVVL
I0I6K2_CALAS____  TCIVCMGTAC YVKRAAEIVA VLQEFHVEPS LSTARCLGSC GLAPVLVL
A0LLT8_SYNFM____  SCIVCLGTAC YVGKSNEIVE ALEKFNVKAT VTTTRCLGCC GLAPVAVL
E8N4C1_ANATU____  VFSLCTGTAC YVKGAGEIVD FMKEFGLEPT FMVARCVGAC GLAPVMIL
E8RFQ3_DESPD____  TLAVCTGTAC HVKGNDQILA WLGEYHLRPS LVEVRCVGAC ALAPVIVS
B0VI72_CLOAI____  NLNVCLGTAC FVKGAPRLVQ MLSELGIQMT MSAVRCVGAC SLAPVFVI
B8E169_DICTD____  VIRLCMGTAC YVKGAADLLT ALEQIGLKES LDLVRCIGAC SMAPALMI
I0GKN8_CALEA____  VIMTCMGTAC YVKGGEAVLN ALEKLGVKPA VRIVRCLGCC GLAPAIAI
M1E7J1_9FIRM____  VITTCLGTAC YVKGGEKILN ALNKLNIKPT VKTVRCVGCC GFAPVMII
A0LLS9_SYNFM____  TVTVCQGTAC HVMGGHRILE ECKSLGVQPT LETVACIGAC ALSPAVVV
E8RG97_DESPD____  HIKVCEGTAC HVRGSDRILE SISRTGIAPS LERVACFGSC ALAPVVVV
R7L6R6_9BACT____  IIKVCKGTAC HVRGSGNLLL ALEELGIKES LERVACLGAC ALAPAMVV
B1I1F1_DESAP____  QIKVCCGTAC HVKGADRVLE EFERLGVGHS LERVACVGAC ALAPVVVM
V4KQU1_9DELT____  QTKVCSGTAC HVKGAARILD TFERLGIACT LETVACVGSC ALAPVVVV
B8FFJ1_DESAA____  VLRVCRGTAC HVKGGQSILS SVKKLHLEES LETVACLGAC FVAPAMMV
Q74GA4_GEOSL____  IIRVCVGTAC HVQGAPRIVD TFFELGIGHT FEKVACLGAC GMAPLAMV
F2NHM2_DESAR____  ICRVCLGTTC HLKGGQRLAE SISHLGVDIT LETVGCLGSC AQAPVMMI
B8FIH5_DESAA____  EIHVCLGTAC HLKGGPRIVD ELERLNVHAT LETVNCLGAC ALAPVVVV
Q3Z860_DEHM1____  NVSVCVGTAC HVFGAPKILD RLEKLGIKAS LETVNCLGCC ALGPVVVV
Q3Z8I3_DEHM1____  SIHVCMGTAC HVRGANKILD KLVELGCCAS LDAVNCVGAC ALGPVVVV
K4LEZ7_THEPS____  VLKTCDGTAC HIKGSNIVID EIYKLGIKPS LETVNCLGCC SLAPVMMV
D7CIW7_SYNLT____  HFRMCDGTAC HIKSSQVILD EIHKIGIRPS LETVNCLGAC ALAPVLVA
I6Z991_MELRP____  IIRVCRGTAC HVKNSANILM ALENLGICAT LETVACIGAC SIAPVINI
E1RB93_SPISS____  IVRVCLGTAC YVRGGKEVLS ALQDLGIDVS LEIGRCFGAC GLSPVVMI
H9UJW6_SPIAZ____  TIRVCLGTAC YVRGGRSVQD ALERLGIPDS LQTGRCFGAC GLAPVVMV
B1I604_DESAP____  VVRVCMGTAC YVKNAQDILN RFRELGVEPT LRTTRCIGAC SLAPLLTV
A0A088T3X0_9MOL_  VVSVCMGTAC YVKGSEKVLH KCLDLKVGKT VRDVRCIGAC GLAPVLTV
B2A225_NATTJ____  LIHVCHGTAC HLAGAEEITN ALR-LEIGDT VEKVACLGCC SLAPVMTI
Q2LYE8_SYNAS____  LIEVCAGTAC HVQGGFNLMN RLERLNISCT LEEVRCLGCC SLAPVVRI
F0S2J9_DESTD____  IISVCTGTPC HVKGAPQLIK TLERLGIKQS LTAARCFGCC SMAPVIRI
E1QME8_DESB2____  IISVCLGTAC HVRGAERIKQ SVEDLGIKAT LETVRCIGCC SLGPVVVI
K0NNQ3_DESTT____  EVHICTGTSC HIRGATQLME SVQEMGIRAS LEHGNCLGCC SLGPEIII
K0AWN5_CLOA9____  HISVCLGTTC KLKGGPEILS ELENLNIRES IEATKCTGAC IIAPVISI
R4KLX5_9FIRM____  KISVCLGTNC YLHGSAQLLE RLSRLTLEPE V--VRCLGSC ALSPVI--
H1XPS4_9BACT____  HIQVCRGTAC HVKGSSSVMQ TLAHFHLKPE V--VACLGAC GLAPVVSI
Q67JG1_SYMTH____  PINVCMGTAC YVQGAGRLLS LFERLGIQPT --PCRCLGAC GLAPVVTV
R5FRY3_9FIRM____  VINVCLGTAC YVRGAQLVLD EFANLKIKPT --ETRCIGAC GLAPVFTI
A0A0B4S2Z0_9FIR_  AISVCMGTAC YVKGAENLLD EFSNLGIKVT --DTRCVGDC ANAPIVTV
A0A060R938_9BAC_  LIKVCTGTAC HVKGASNLYD AFLRLNIESS VEKIACLGCC TLAPVVQI
C0QXU1_BRAHW____  NIAVCMGTAC YLKGGGQLVE EIKRLNLKGK LEEVRCIGCC GLAPVITF
B0VI68_CLOAI____  IIRLCESPPC YIKGSDNMLR KLKVLGINIT LEFTSCLGVC GNAPVMMI
B8E385_DICTD____  VIRLCDSPPC HLVGSESLLE YLERLNIKVT LEVTSCLGVC AVAPAMMI
F2NH88_DESAR____  VIRFCESPPC HIAGAENMLH FMQELGIKVT LETTACLGIC EVAPAMQI
F2NH92_DESAR____  VIRFCESPPC HIQGADNLLE FTQALGVPLT LETTACLGVC EVAPAMQI
F2NH94_DESAR____  VIRFCESPPC HIQGADNLLE FTQALGVPLT LETTACLGVC EVAPAMQI
F2NH77_DESAR____  VIRFCESPPC HIQGADNLLE FTQALGVPLT LETTACLGVC EVAPAMQI
F2NK01_DESAR____  IIRMCESAPC HVNGAENILE ALKELGVEVT LELTACLGTC EVAPAMQI
F0SZ67_SYNGF____  LIEVCKSGPC HVAGAENVME LLEELRIKPT LEYSACFGAC DIAPAIKI
A0A075K9Y5_9FIR_  VIEICKSTPC YISKSDVIAK IFEKLGIKVT LLYTACVGAC DVGPVAKI
R6BLH6_9CLOT____  IIEVCNNAPC YISKSHVMAK FLRKLGINFS LQYMPCVGAC NIGPVIKI
Q2LS97_SYNAS____  LIRVCKSGPC HVMGARTIFD YVEKLGISPH LEACECLGIC SVAPAMMI
Q2LSB6_SYNAS____  IIRVCKSGPC HVMGARTIFD VIENLGIRAH LEECECLGLC SAAPAMMV
F3ZXB9_MAHA5____  IVQICDNAPC IVNGAYNVID DFRHLGIDMT LEYSSCLGCC SHAPAARI
W8TA48_EUBAC____  LVQLCQGTSC TVNKAVNVKD ALEAIGIKIT FEYTPCFGAC DVSPAMRL
W8THL1_EUBAC____  LVQLCQGTSC TVNKVVNVKD ALEALGIKIT FEYTPCFGAC DVSPAMRL
C5CIR8_KOSOT____  IIRVCKSLPC HVTGGEKVVE ALKDLGIDFT LEESSCLGLC GVSPVMMI
I0GKN4_CALEA____  IIRVCRSLSC HLADGEKIIK KLKELGIDFT LEESSCLGMC SVAPSMMI
Q3ZA54_DEHM1____  VIRLCNSLPC YLNGTENILD TLVDLGIEPT LELVPCLGLC DQSPAMVI
I6YYQ7_MELRP____  IVRLCRTIAC DMQGKESVAK AIERLGIKFT LEYANCVGMC DQGPAMIV
E3H8L9_ILYPC____  VIRLCRTISC HMKEKDRIAK QLNNLEIEFS LEYCNCLGMC DQGPAMLI
C4LEV2_TOLAT____  IIRLSRDISS IMKGANDIAR QLETLGIRFT LQWTSCIGMD DQAPAMMI
B8FDV9_DESAA____  IINVCTGTAC HVRGAEKITN ALAELGIEET LDAVRCVGAC ASGPVAMV
A9BHJ7_PETMO____  IVRVCDSVSC RLNESADLVR ALKDLKVEET LEVAECLGHC DEGPVMMV
B8D1I0_HALOH____  IVRVCDSLSC HINDSEGIVE VVKDLGIKNT LEVVECLGHC GEGPVMMV
G0GA82_SPITZ____  VIRMCDSLAC RLAGSLDLYF ALQELGIKRT VELVNCLGCC DKGPSLMV
C9LT90_SELS3____  PIQVCDSVVC RINENETLFS ALKSLGIDVT LEKTPCFGAC DIAPAVRV
I4B7X7_TURPD____  NVVVCHGTSC WLAGSTAVLE AVRRAAANPT VSEVRCVGCC ALAP----
B1ZTP4_OPITP____  NVVVCNGTAC YLKGAGDILG ECRNTSADRH LDTVRCIGCC GMSPAIVV
D6Z3I5_DESAT____  TCVVCLGTAC YIKGADRLLQ TISRTTADGS LLTARCVGAC GQAPAVVI
I4C0J2_DESTA____  TCVVCKGTAC YIGGAAAILN SIGDTTPDGS LVTARCLGSC GLAPAVVF
I4C786_DESTA____  TIRLCLGTAC YVKGSKDILE NIVRVGINVT LEAVRCLGAC GLAPVMLI
A0LGJ1_SYNFM____  KLSVCAGTAC YVKGTKNVLK GVRDIGIKPT MEIVRCIGAC GLAPAVIV
D3FDL0_CONWI____  RVYVCTNISC SLRGADSVLA AVQDAGDDAN VRPFECLGAC DIAPMASV
E8N5U3_ANATU____  IILFCESAPC HVVGGREVWR RLKQLKIDAS LVTVSCLGVC GVGPVIVI
K4LSJ9_THEPS____  LIAVCHGTAC HVKGAAQLSE RLEKLQIKET LEGVRCLGCC SLAPVVSI
A1WLP0_VEREI____  KINVCTNLPC QLRGGRQALQ HLERLALAST LQSCECLGAC ADAPVLLV
U5N897_9BURK____  KLNVCTNLPC QLRGGSAALH HLEKLGVSAT LQECECLGAC ADAPVMLV
Q21YC3_RHOFT____  KLNVCTNLPC QLRDGGKALK HLHKLDIKMT LQQCECLGAC ADSPVLLV
D5X427_THIK1____  KLNVCTNLPC ALSGGEAAAQ YLEKLGVALT LQESECLGAC GDAPAMLV
Q82TU7_NITEU____  KLTVCTNLPC ALSGGNQTAD YLQKLGIGFT LKEGECMGSC GDAPVLLV
G0AJY2_COLFT____  KISICTNLPC QLSGGERAAE HLHKLGIDFT LVEGECMGAC GDAPVLLV
A1K5B2_AZOSB____  KITVCTNLPC ALSGGVHAAE YIQKLGIDFT LKEGECMGAC GDAPVLLH
Q0KCS6_CUPNH____  KLAVCTNLPC ALSGGERAGE YLRKLGIDYT LKEGECMGAC GDAPVMIV
Q7VZQ1_BORPE____  KIAVCTNLPC ALRDGEKAAD YLRKLGVDFT LIEGECMGAC GDSPVLIV
Q9K1B9_NEIMB____  KLTVCTNLPC ALRGGMATGE YLQKLGIGYT LVEGECMGAC GDAPVMLV
C1DCA7_LARHH____  KLTVCTNLPC ALRGGVDTAD YLKKLGIALT LLEGECMGAC GDAPVLLV
B1XUK2_POLNS____  KLVICTNLPC QLTHGETAA- YLETLGIDYT LKEGECMGAC GDSPVMLV
M1L9I2_9PROT____  KISICTNLPC ALRGSVIVAN YLNKLGIDFT LLESECAGAC GDAPVILI
A0A0A1H0M0_9BUR_  KITLCTNLPC ALSGAGRAAA RLERLGIDFT LVEGECLGAC GDAPVLLH
E8UGK8_TAYEM____  KITVCTNLPC ALREGVQTIN YLEKLGIGIT IKSGECMGAC GDSPVLLI
C6WX57_METML____  KVTICTNISC MLRGSDEIVN HLSKLGVGFC LKEGECMGCC GGAPLMHV
Q5ZRU2_LEGPH____  LINVCTNISC MLRDSAGVVE HLKKLGVNLT LRSVECLGAC VNAPMMQV
A0A090AJ01_9GAM_  KLCVCTNVSC MLCGSEDIVA HLKKLGVKLT LKEVECLGAC GGAPMMQI
S6BJR1_9GAMM____  KICLCTNISC MINGSDSIYE HLSRLGIGFS LKEVECLGAC GGAPMMQI
Q31HF6_THICR____  KICLCNSISC MLRGNDEILA HMKKLNIKVS IKKVECLGAC GGAPMIQI
Q3J832_NITOC____  KISVCTNISC QLSGSDEVVA HLKRLGIGFT VKEAECLGAC GGAPMMMA
D0L259_HALNC____  HVSICTNISC ALMGSDEIVA HCKKLGIKLY LKEEECLAAC DGGPMMQV
Q0A779_ALKEH____  KVNICTNICC WLKGAEDIVA YTKKLGIKLT LKEEECLAAC TGAPMMVV
R4VJM4_9GAMM____  KVNICTNISC MLRGADEIVE HVKRLGISLT LKEEECLAAC TGAPMMLV
Q8P7T6_XANCP____  NVAFCTNISC WLNGAEDLLA HAKKLGCKLY LKEEECLAAC SAAPMMVI
H8L5U1_FRAAD____  NVAICTNVSC WLKGAEGLVS HCKKLGIKLY LKEQECIAAC AHAPAMTV
I1YHG5_METFJ____  KICLCTNISC QLCGSEKMAE HIKKLGIGFT LAEVECLGAC VGAPMLLL
Q5NIN1_FRATT____  KLNVCTNVSC MLNGAYEILA HIKKLAIKPT LKEVECQGAC CGSPMLEV
Q83BQ9_COXBU____  KISICQNVPC FLRGSDEIVA CVERLGIDFT LKSVECMAAC GGAPMCQI
C7R7G5_KANKD____  VVSLCTNVSC MMAGSEALKK WFDELGIEPS LKEVECMAAC GGAPMLEV
E6W2P3_DESIS____  HIQLCRTLSC DLRGKEEILR HIGKIGITPS LVQVECLGSC GSGPMMQL
E8RFP6_DESPD____  HICVCRTLSC YLLGKQEIVD YLQELGIKPS LEEVECLGHC GTAPVVQV
V4ID50_9DELT____  HICICRTLSC YLREKQLLVD WLANLDLVPS LEEVECLGHC GSAPVVQV
D8PAX5_9BACT____  HLQVCKSLMC ALVGSDTVIG WIAKLGIKPT LSIVECLAAC GTGPMMQV
B7J7U1_ACIF2____  KLCVCGSVSC FLNGSDAILQ HLERLGVSPT LQEVECLGAC KDAPMLQV
D5MKE8_9BACT____  EIWVCHNLSC ALLGAEQVIR RLEVLGVSAT IKRVECLAAC GRAPAIQV
W0F2B3_9SPHI____  VFEVCQTGPC MIQGSDDIIA YIEKLSIKPT LKAAECLGAC GYAPMMQM
F4KW34_HALH1____  VLEVCRTGPC MLVGSDNIVK YLQKLSIQDT IKTVECLGAC GYGPMMQV
F0P0V6_WEEVC____  VLQVCQTGPC MIKGADHIIQ HINKLNIDIT LQTVECLGAC GYAPMMQL
F2IJQ8_FLUTR____  VLEVCRTGPC MLVGSDQIIE HINKLDIKVT LKTAECLGAC GYGPMLQC
I2EYJ2_EMTOG____  VIEYCRTGPC VLMGGEEVFD HLKKLGIKKT LKEVECLAAC GWGPCFQI
E4RVX5_LEAB4____  VIEYCRTGPC CTVGGEEVYD HLERLGIAST LKEVECLAAC GWGPCFQI
Q11VB6_CYTH3____  MFEFCQTGPC CLNGVEELIE YTDKLGIKLT IKAVECMGSC GTAPMAQI
A6H1R0_FLAPJ____  MFEFCQTSPC CLNGTENLMD YTDKLGVKVE VRGVECLGAC DYAPMMQL
C6XWI0_PEDHD____  VLEVCRTGPC CLVGAEKLMG HINKLGVKES WRGVECLAAC GYGPVLQI
A0A0A7LNG9_9BAC_  VLEICRTGPC MLRGSDELTA HLRITGAKVT LKEVECLAAC GFAPIVQV
E1BUZ0_CHICK____  HIQVCTTTPC MLRDSDSILE AIKKLGIKVT LIEVECLGAC VNAPMVQI
NDUV2_MOUSE____   HIQVCTTTPC MLRDSDSILE TLRKLGIKVT LIEVECLGAC VNAPMVQI
NDUV2_RAT____     HIQVCTTTPC MLRDSDSILE TLRKLGIKVT LIEVECLGAC VNAPMVQI
NDUV2_HUMAN____   HIQVCTTTPC MLRNSDSILE AIKKLGIKVT LIEVECLGAC VNAPMVQI
V8NYX1_OPHHA____  HIQVCTTTPC MLQDSDSILE AINKLGIKVT VTEVECLGAC VNAPMVQI
Q6PBX8_DANRE____  HIQICTTTPC MLCDSDSILE AINKLGIKVT LTEVECLGAC VNAPMVQI
W4Z0D6_STRPU____  HIQICTTTPC MLRDSDSILE VLRKLGIKVT LAEVECLGAC VNAPMVQI
W4ZFD2_STRPU____  HIQICTTTPC MLRDSDSILE VLRKLGIKVT LAEVECLGAC VNAPMVQI
I1G3Y0_AMPQE____  HVLICTTTPC MLCGSDNILE TINKLGIKVT LNEVECLGAC VNAPMLQI
F6TXN5_CIOIN____  HLQLCTTTPC MLCGSDGILE VIKKLGIKVT LMEAECLGAC VNAPMIQI
C3ZBY5_BRAFL____  HVQICTTTPC NLVGSDVILE AIKKLGINVT LIEVECLGAC VNAPMVQI
B3RVX4_TRIAD____  HIQICTTTPC MLRDSDSILN VISKLGIEIT LSEVECLGAC VNAPMVQI
G4VK53_SCHMA____  HIQICTTTPC MLVGSEVILN ALKNLGIEPT LTEVECLGAC VNAPMMQI
G7YWZ3_CLOSI____  HVQLCTTTPC MLVGSDIILD TIKHLGIKAT LTEVECLGAC VNAPMMQI
A0A068YMT6_ECHM_  HVQLCTTTPC MLVGSDVILE TIKTLGIKTT ISQVECLGAC VNAPMMQI
V3ZPF7_LOTGI____  FVQICTTTPC MLVGSDVILD AIENLGVKVT LSEVECLGAC VNAPMIQI
K1QT61_CRAGI____  FVQICTTTPC ILVGSDVILK AIENLGIKPS LLEVECLGAC VNAPMVQI
B7QI08_IXOSC____  HVQVCTTTPC MLRGAEDIQA VIKKLGIGPT LSVVECLGAC VNAPMVQV
T1J4Z2_STRMM____  HVQVCTTTPC WLQGSDDVVN ACNKLGIKQS LMEAECLGAC VNAPMMQV
E0VET8_PEDHC____  HIQVCTTTPC WLRDSDSIMN VIKKLNINVT LSEVECLGAC VNAPMVQI
Q9VX36_DROME____  HIQVCTTTPC WLRGSDDILE TCKQLGIGVT ISEVECLGAC VNAPMVAI
Q7QK64_ANOGA____  HIQVCTTTPC WLRGSDEVLD VCKNLGIGVT ISEVECLGAC VNAPMLAV
D6WDN3_TRICA____  HIQVCTTTPC WLRGSDEILD TICNLKLEVT LSEVECLGAC VNAPMIQV
J9JRC0_ACYPI____  HLQVCTTTPC WLRGSDDVIS CLKKLDIGVT LSEVECLGAC VNAPMMQV
A0A067QZQ6_ZOON_  HVQVCTTTPC WLRGSDDILN CIKKLNIKPS LSEVECLGAC VNAPMIQV
R4FN97_RHOPR____  HVQVCTTTPC WLRGSDDVLE CVKHLGLEVT LSEVECLGAC VNAPMIQI
Q1HPR5_BOMMO____  HVQVCTTTPC WLRGSDAILN AIQETNCEVS VSEVECLGAC VNAPMIQV
E9GYR1_DAPPU____  FVQVCTTTPC WLNGSEKIMN CLKKLNLNNS LLEVECLGAC VNAPMMQI
A8PAG4_BRUMA____  FVQVCGTTPC MLRGAESIME AIKKLGIKVS LAEVECLGAC VNAPMVQI
NDUV2_CAEEL____   FLQVCATTPC MLRGAETITE TIKKLGIHAT LAEVECLGAC VNAPMIQI
H3DST5_PRIPA____  FLQVCGTTPC MLRGAETIIE ACKKLGIKCS LAEVECLGAC VNAPMIQI
A0A0B2UYU5_TOXC_  FVQVCATTPC MLRGAESLTE AAKKLGIKVT LVEVECLGAC ANAPMIQI
A0A087ZU85_APIM_  HVQICTCTPC WLRDSDSIVE AVKVTNCKVT VSEVECLGAC ANAPMFQV
A7RRK0_NEMVE____  HVQVCTTTPC QLRNADDLLD TLSKLGIKET LTVVECLGAC VNAPMMQI
NUOE_RICPR____    HIQVCTTTPC WLRGSDNIMK ICKKLAIKHT LSEIECLGAC VNAPVVQI
A0A077Z359_TRIT_  HVQVCTTTPC MLRGAEEVLR TAKHLGIHAT LSEVECLGAC ANAPMMQI
E5SZ33_TRISP____  HVQVCTTTPC MLRGADQILK HVKELGSDAT VSEVECLGAC ANAPMMQI
E5SHI5_TRISP____  HVQVCTTTPC MLRGADQILK HVKELGSDAT VSEVECLGAC ANAPMMQI
T1EMH8_HELRO____  HVQVCTTTPC MVCGSGAILD AIQKLGIDVT LGECECLGAC VNGPMLMI
F2UK92_SALR5____  HIQVCTTTPC MVRGAYKVFD HLAKLGLENT LLEVECLGAC ANAPMIQI
A9V973_MONBE____  HVQVCTTTPC MVRGAYNIFE HLKKLGLHNT LLEVECLGAC SNAPMIQI
A0A0C2MNT3_THEK_  HLQVCTTTPC MLRDSEAILT KITFLGIEET LSIVECLGAC VNAPMVQI
C4R0F5_PICPG____  NVQVCTTTPC QLCGSDGIMK AIEHLQIRPT LQEVECLGAC VNAPMIAV
Q5ACX6_CANAL____  NLQVCTTTPC QLCGSDSIMK AIDYLKIKPT LQEVECLGAC VNAPMIAI
F2Z6C0_YARLI____  HLQICTTTPC QLCGSDGIME AVNTLNIKPT LSEVECLGAC VNAPMMAI
U9UTY9_RHIID____  FLQLCTTTPC QLCGSTEILE TINHLKIKPT LVEVECAGAC VNAPVLTI
F4P4N4_BATDJ____  FLQVCTTTPC QLCGSDAIVK AAETLGIKLT LVEVECAGAC VNAPVMAV
R4X9L8_TAPDE____  FLQLCTTTPC QLCGADKILD TLETLGVTPT LVEVECAGSC VNAPTLAV
M2YTE0_PSEFD____  HVQCCTTTPC QLNGSDGVMK AIEELGIHHT FTEVECLGAC ANAPMVQI
F9XDS4_ZYMTI____  HIQCCTTTPC QLNGSDGVMK AIDHLGIHHT FTEVECLGAC ANAPMVQI
Q5B053_EMENI____  FVQLCTTTPC QLCGSDKIVK AIEHLGITPT FIEVECLGAC VNAPMVQI
S3CPG0_GLAL2____  HLQVCTTTPC QLCGSDKIVQ TIDHLGIKQT FVEVECLGAC VNAPMVQI
M7SFC8_EUTLA____  HVQVCTTTPC QLCGSDKIVT AVEQLGIKQT FIEVECLGAC VNAPMIQI
NDUV2_NEUCR____   HVQACTTTPC QLCGSDVIVK AIEHLGIKQT FIEVECLGAC ANAPMVQI
G0RT86_HYPJQ____  FVQACTTTPC QLCGSDAIVK AISHLGIKQT FIEVECLGAC VNAPMIQI
A0A0C4E095_MAGP_  FVQACTTTPC QLCGSDVIVK AIDHLGIEQT FIEVECLGAC VNAPMIQI
G2XER3_VERDV____  FIQACTTTPC QLCGSDAIVK TIEHLGIKQS YLEVECLGAC VNAPMVQI
U1HRK1_ENDPU____  HLQICTTSPC MLCGSDAIVK AIDYLGIHPT FVEVECLGAC VNAPMVQI
N1JMI6_BLUG1____  HLQICTTTPC QLCGSDAIVQ AINHLGITPT YVEVECLGAC VNAPMVQI
D5GBS2_TUBMM____  HLQVCTTTPC MLCDSDSVMQ AVKFLGVKPT FSEVECLGAC VNGPMVQI
S8A4S2_DACHA____  HLQVCTTTPC QLCNSDSIMK AIDHLGIKPT FSEVECLGAC VNAPMVQI
S2JEZ2_MUCC1____  FLQVCTTTPC QLCGSTKILN AVDNLGIQVT LVEVECAGAC VNAPVMAI
E6ZL44_SPORE____  FLQLCTTTPC MLCGSTKILE ALDKLGIKAT LVEVECLGAC ANAPMIQI
M7X2D0_RHOT1____  FVQICTTTPC MLCGSDKIVG AINHLGISVT LLEVECLGAC SNAPMVQI
F4RCN2_MELLP____  FVQVCTTTPC MLCGSSIIVD TIDHLGIQLT VIEVECLGAC SNAPMVQI
E3LB27_PUCGT____  FVQICTTTPC MLCGSGVIVE AINHLGVELT VIEVECLGAC SNAPMVQI
Q5KJB8_CRYNJ____  FVQLCTTTPC QLCGSTKILE TISHLGVHPT FVEVECLGAC SNAPMMQI
G7DV27_MIXOS____  FIQICTTTPC AL-DSTGILN TISHLGIECT LVEVECLGAC SNAPMIQI
D8PLY3_SCHCM____  FVQVCTTTPC ML-GSTDILN TVNELNVKPT VVEVECQGAC SNAPMMVV
G4U2G8_PIRID____  FVQVCTTTPC ML-GAYDILE TVSHLGIHVT LVEVECLGAC SNAPMMAV
J4H3V7_FIBRA____  FVQVCTTTPC ML-GSYDILD TVAHLGVKPT VIEVECQGAC SNAPMMVV
B0CSZ4_LACBS____  FVQVCTTTPC ML-GSPEILN TVDHLGIKPT VVEVECQGAC SNAPMLVV
M5GGM9_DACSP____  FVQVCTTTPC ML-DGYKILD VIDHLKIGVT LVEVECQGAC SNAPMMVV
A0A0D2UB13_CAPO_  HVQVCTTTPC LLCGSDKIMK AVKNLGVHPT FTEVECLGAC VNAPMIQI
A0A099P2U5_ISSO_  HIQVCTTTPC QICNSDQVME TIEKLKLQPS LEEVECLGAC SNAPMIQV
A8PR25_MALGO____  FVQVCTTTPC MLCGSTAVLE AINHLGIKAT VIEVECLGAC SNAPMIQI
R9A9D3_WALI9____  LVQVCTTTPC MLNGAYDIMH AIKDLHVKPT LLEVECLGAC SNAPMMQI
M7NHU4_PNEMU____  LVQVCTTTPC QLCGSDQILK AVDYLGVSPT LMEMECAGAC VNAPLFTV
K3WT28_PYTUL____  FIQLCGTTPC MICGSEEIKK TINHLDIKET LREVECLGAC SNAPMVQI
A0A067CWR0_SAPP_  FIQLCGTTPC MICGSEEIKK TISHLGIKET LREVECLGAC ANAPMVQI
B7G964_PHATC____  FIQLCGTTPC MICGSEDIKQ TIKHLGIKNT LLEVECLGAC ANAPMVQL
B8C704_THAPS____  FIQLCGTTPC MICGSEDIKK TIKHLGIKNT LLEVECLGAC ANAPMIQL
K0R6F7_THAOC____  FIQLCGTTPC MICGSEDIKK TINHLGIKNT LLEVECLGAC ANAPMIQM
F0XYP4_AURAN____  FIQLCGTTPC MVCGSEAIKK SIDHLGIKET LREVECLGAC ANAPMIQM
D8LSE6_ECTSI____  FIQLCGTTPC MVCGSEDIKK TIDELGIKNT LLEVECLGAC ANAPMVQI
D8M3C7_BLAHO____  FIQACGTTPC MLCGSEEIFQ TLKELGIKDS LLKVECLGAC ANAPMVQI
F4PYU8_DICFS____  FVQVCTTTPC MLRGSTDILN ACHHLNINVT LVEVECLGAC VNAPMICI
NDUV2_DICDI____   FVQVCTTTPC MLRGSGEIIK TCSHLGIQVT LVEVECLGAC VNAPMMCI
D8R3Z9_SELML____  HIQVCGTTPC MIRGSRDIEA ALKHLGVKRS VGEMECMGCC VNAPMVVV
D8QUD2_SELML____  HIQVCGTTPC MIRGSRDIEA ALKHLGVKRS VGEMECMGCC VNAPMVVV
NDUV2_ARATH____   HLLVCGTTPC MIRGSRDIES ALDHLGVKRS VGEMECMGCC VNAPMITV
Q6L4W7_ORYSJ____  HLLVCGTTPC MIRGSREIEE ALEHLGVKRS VGEMECMGCC VNAPMIAV
A9RYL7_PHYPA____  HLLVCGTTPC MLRGSRDIED ALKHLHVARS VGEMECMGCC VNAPMIVV
A9SJ80_PHYPA____  HLLVCGTTPC MLRGSREIED ALKHLNVARS VGEVECMGSC VNAPMIVV
C1FIC0_MICSR____  HVMVCGTTPC MLRGSRDIEK ALDYMGVKKT LGEMECMGCC VNAPMIAV
A4SAG1_OSTLU____  HVMVCGTTPC MLRGARDIER ALEYMGVEKT LGEMECMGCC VNAPMIAV
E1Z8S9_CHLVA____  HVMVCGTTPC MLQGAKGIYK ALEHLGIDYT LGEMECMGAC VNAPMIAV
A0A087SB13_AUXP_  HVMVCGTTPC MLQGAKGIYE AVRHLGVVYT LSEMECMGAC VNAPMIAV
Q6V9B3_CHLRE____  HVQICGTTPC RLQGSQKIEE AIKHLGIGIT LGEMECMGAC VNAPMVAI
I3TM24_TISMK____  HVQVCTTTPC WLRGSDEVLG ACKHLGIEVT LAEVECLGAC ANAPMMQI
A0A0B4XVF4_9PRO_  FIQVCTTTPC WLRGSADVVD TCKELGIGIT LIEVECLGAC VNAPMMQI
B6ISX7_RHOCS____  FVQVCTTTPC WLRGSDDILH TCKKLGIKAT VVEAECLGAC VNAPMVQI
W6KAG0_9PROT____  HVQVCTNISC LLKGSDEVLH ACKKLGVEPT LAEVECLGAC TNAPMMQI
V6F219_9PROT____  HVQVCTNICC LLRGSDGVGE TVELLGVEWT LAEVECLGAC VNAPMMQI
Q0BSK6_GRABC____  HLQLCTTTPC WLRGSDEVVA ACSATGIQGT MTEVECLGAC VNAPILQV
A5FX12_ACICJ____  HLQVCTTTPC WLRGSDEVMS ACKAA--EAS IEEVECLGCC VNAPVVQV
G2KLZ2_MICAA____  LVQVCTTTPC WLCGAGDIKK ACDHLGIKTT VVEVECLGAC VNAPMIQI
A0A077FKB0_9RIC_  LVQICGTTPC WLRGAENIMN ICKHLSIAQT LKEVECLGAC VNAPVIQI
A0A075MLV4_9RIC_  LVQICKTTPC WLRGSDEIIE ACTKLGIDIT LVEVECLGAC VNAPMVQI
F7XUT1_MIDMI____  LIQVCRTTPC WLSGSNKITE ICKKLGIDIT LVEVECLGAC VNAPVVQI
Q2GDD2_NEOSM____  TIRVCRTTPC WLRGSDCLIE AARELGIKVS LDEVECLGAC VSAPVVQI
A0LDS3_MAGSM____  HVQVCTNISC WLCGSDGIGE AVQRLEIEYT LSEVECLGAC VNAPMFQI
I7JAM1_9RICK____  LVQICRTTPC WLCSSEEVLD AFKKLGIDVT LKEVECLGAC VSAPVVQI
A0A077C652_9RIC_  LLQVCTTTPC QLVGSDEILQ ACQTADVEQT VFEVECLGAC VNAPVVQI
D5BPA6_PUNMI____  FLQACTTTPC WLRGSDEMMR CIDRYGITSS LLEVECLGAC VNAPILQV
V9TV34_9PROT____  FLQPCTTTPC WLRGSDEVMS CIDKLGLFET LLEVECLGVC ANAPVLQI
A0A077AVB1_9RIC_  HIQLCGTTPC WLRGAADLKK ACNRLNIDES LIEVECLGAC VNAPVVQI
Q1GTK2_SPHAL____  HVQVCGTTPC LLRGSDDVTA ACNR-GMVKT LSEVECMGTC ANAPMVQI
M2XLY6_GALSU____  NVQVCCTTPC MIRGAYDILR AISKFNLEPH LEEVECLGAC VNAPMMQV
I7MEP0_TETTS____  HLQICGTTPC QLCGSREITK AIEYTQTKLT LEEVECLGAC SNAPMIQV
G0R129_ICHMG____  HIQICGTTPC QLCGSREITK AINYTGTKLT IQEVECLGAC VNAPMIQV
A0E600_PARTE____  HLQVCGTTPC QLCGSKDIIK TIQKLNIKNT LQEVECLGAC ANAPMMQV
Q6BFW6_PARTE____  HLQVCGTTPC QLCGSKDIIK TIQKLNIKNT LQEVECLGAC ANAPMMQV
A0CN71_PARTE____  HLQVCGTTPC QLCGSKDIIK AIQQLNIKNT LQEVECLGAC ANAPMMQV
A0CK23_PARTE____  HLQVCGTTPC QLCGSRDIMK AIQKLNIKNT LQEVECLGAC ANAPMIQV
X6PDD5_RETFI____  HLQVCGTTPC MVRGSDEVFR AIDYCGIEPT CDEVECLAAC ANAPMMQI
D2VLA0_NAEGR____  HIQVCITTPC MITGCDNILA TLQHLGIKLT LGEMECMGCC ANAPMIAV
Q4DPI1_TRYCC____  HIQFCVTTPC MLCGCDELVQ RTAYLNVKMT LGEMECLGAC VNAPMLVV
Q4CY72_TRYCC____  HIQFCVTTPC MLCGCDELVH RTAYLNVKMT LGEMECLGAC VNAPMLVV
Q4QEG7_LEIMA____  HIQFCRTTPC MLCGADELME RTHYLNVRMT IGEMECLGAC VNAPMLVV
Q2RU36_RHORT____  HIEVCTNLPC WLRGSDEILR AVDELGIEVS LAEAECLGAC VNAPMLQI
A0A0A8K3N2_9RHI_  YLQVCGTTPC MLSGAQDLTE ACKHIGPK-S WTEVECLGAC VNAPMVQI
E3I5N5_RHOVT____  HVQVCGTTPC MLRGAEDIKK VCREIGDE-S WVEVECLGAC VNAPMVQI
A8I3Z4_AZOC5____  FVQLCGTTPC ALRGADKLKE VCRKIGPE-S WLEVECLGAC ANAPMVQV
A7HY45_PARL1____  YVQLCGTTPC WLRGADELKE VCKHIGPE-S WLEVECLGAC VNAPMVQI
J7Q8P8_METSZ____  FIQLCGTTPC LLAGSDEIID VLRRVGPQ-S WLEVECLGAC CNAPMVQI
F2IXZ4_POLGS____  HIQVCGTTPC QLRGAEDLIR VCSKIAAHAS WEEVECLGAC VNAPMVQI
Q3SRE8_NITWN____  HIQVCGTTPC RLRGAEDILA VCSRIHHEPS WEEVECLGSC VNAPMVLI
V5SFB9_9RHIZ____  HIQVCGTTPC MLRGAEALVE VCRRISEEPS WEEVECLGCC ANAPMVQV
D5ATH7_RHOCB____  HIQVCGTTSC MIMGSENLIE VCRKISHHPS WEEVECLGAC ANAPMAQI
A1USX1_BARBK____  HIQVCGTTPC MLRGSTELIK ICKKIHPEPS WEEVECLGAC VNAPMVMI
NUOE1_RHIME____   HVQVCGTTPC MLRGAEDLIK ICKKIASEPS WEEVECQGAC VNAPMVMI
U6B4B9_9RHIZ____  HVQVCGTTPC MLRGCEELIK ICEKIHQKPS WEEVECQGAC VNAPMVMI
G4R863_PELHB____  HIQVCGTTPC MLRGAEDIRA VCKHIHAEPS WEEVECAGAC VNAPMVTI
Q0C1E1_HYPNA____  HVQLCGTTPC QLRGAENLKE VCREIGKQ-S WEEVECLGAC VNAPMVQI
Q4FM87_PELUB____  FIQVCTTTPC MIRGAYKLVE ACEKISENES WMEVECLGAC VNAPMMQI
E0TBW2_PARBH____  FVQVCGTTPC MLRGSESLIE VCRVIGPQ-S WLEVECLGAC CNAPMAQI
Q0APY6_MARMM____  LIQVCGTTPC MLRGSGELID VCKRIGKQ-T WIEVECMGAC ANAPMIQL
Q9A6X6_CAUCR____  FVQLCGTTPC QLRGALDLRK VLDKIGPA-S WEEVECLGAC CNAPMAAI
E4XC04_OIKDI____  HIQLCGTTPC MICGAKKIKE AIEEVGIGHS YEEVECLGAC VNAPMVQI
J9Z0U1_9PROT____  LIQVCRTSPC WLRGSDKITD TIKEKGI--T VVEVECLGAC SNGPMIQI
M4ZWM6_9ACTN____  VINVCQTMSC ALLGAGALMH HAEKLGIKGT LEHAECQAAC TEAPTLQV
C7M2U1_ACIFD____  VVGICTNIAC LLRDGDRLLE AAELLGVGVT LEEVECVAHC DKAPAVQV
B0SP86_LEPBP____  HIQICANISC YLAGSDSITE HVSKLGMKKT VDEVQCLGAC GFGPVAQI
I6Z2R3_MELRP____  HIQVCTNVSC MLRGGYEIWE QVNKLGVDNS IEEVECMGAC GYAPMIAV
C1F9D8_ACIC5____  HVQVCTNIAC MLRGGNELLH HCKRLGIGNS LEEVECIGAC SWAPAVQV
Q1IS36_KORVE____  NVQVCTNICC LQRGGEDIFE HCKTLGIGHS LEEVECIGAC SWAPAVQV
Q02CT9_SOLUE____  HVQVCTNISC LLHDGDKLYE HTKKLGITHS IEEVECMGAC SWAPAIQI
Q6MIR6_BDEBA____  HVQVCTNISC ALEGGREMAK HIHELGVKFT VSKVECLGSC GTAPMMQV
G2LIH8_CHLTF____  HIQLCRTISC YLCGAPQIRE HLKRLGIRPR LSEVECIGAC SAAPAMQI
NUOE2_RHIME____   HLQLCDNVSC MLCGSEALLT HLTTLGIRKT LSTVECLGAC EMAPVMQV
Q2LQE7_SYNAS____  HLQVDTNIPA TLMGAGEILD HLKTLNIRAT LSEVECLASC GTCPVIQV
A9EX84_SORC5____  QVWVCRTLSC ALNGADQVLH HCKRLGIHAT LRTAECLASC GTAPMMQV
Q2IHB0_ANADE____  VVEVCTNVSC CLTGGERIFE HLKKLELANT LREVECLGSC GTAPAMLV
Q1DDC7_MYXXD____  VIDVCTNLSC SLWGAEKMLA YLEKLGLKAT LRETECLASC GTAPCLQI
NQO2_THET8____    HLQVCATLSC KLAGAEELWD YLETLGIGPS VQKVECLGSC HTAPVIQV
Q9RU91_DEIRA____  HLQVCSTLMC ALAGSDALWD ELTRLDVQPS VQKVECLGSC GTAPVLQL
D7CWC7_TRURR____  HLQICATLSC SLAGADEMYD FIEETGLVSS LQKVECLGSC GTAPVLQV
Q47LE8_THEFY____  HVGVCTNPLC AVMGGDEIYS ALEHLGVENS LEHVECNAAC DFAPVVMI
Q9XAQ8_STRCO____  QVGVCTNTLC AVMGGDAIFE SLDHLGVGNT LEHIECNAAC DFAPVVMV
Q5YWD1_NOCFA____  HVGVCTNTLC AVLGGDAILA SLEHLGIAAT VEHIECNAAC DFAPVVMV
NUOE_MYCTU____    LVGVCTNTLC AVMGGDAIFD RLEHLGVGHT LQHIECNAAC DYAPVVMV
D6Y3I7_THEBD____  NVGVCINTLC AVMGGDQIWE TLEHLGIGHT LERLECNAAC DYAPVVVV
C7R0Q0_JONDD____  TVGVCTNTLC AVMGGDAIYE ELTYLGIGHT LERVECNAGC DYAPVVMV
D7BMA6_ARCHD____  NVGVCTNALC AVMGGDLIWD ELEYVGVGHT LEQLECNAGC DYAPVVMV
A0LRI5_ACIC1____  LVGVCTNTLC AILGGDAIFD ALEHLGIENT LEHIECNAAC DYAPVVMV
A1SE31_NOCSJ____  HVGVCTNTLC AVMGGDAIFD RLSDLGVGNT LEHIECNAAC DYAPVMMV
D2PVQ7_KRIFD____  HVGVCTNTLC AVMGGDLIFE RLQHLDVGNT LEHIECNAAC DYAPVMMV
E2SF33_9ACTO____  HVGVCTNTLC AVMGGDAILE RLEHLDVANT LEHLECNAAC DFAPVMMV
F5XLT7_MICPN____  HVGVCTTALC AVMGGDEVFA TLEHLGIGNT LEHLECNAAC DFAPVMMV
C7QCP8_CATAD____  HVGVCTNTLC AVMGGDAIFA TLEHLGVGNT LEHIECNAAC DFAPVMTV
D6ZKR6_MOBCV____  NVGVCTTSLC AVMGGDEIWE TVDHLGIGNT LEAIECNAAC DFAPVIMV
Q2JFL6_FRASC____  LVSVCTNLSC ALLGGEDVYE RVKLLGVGHT LEHAECLAAC DYAPVMTV
A4XC34_SALTO____  LVSVCTNTMC NVLGGQEVYD ALEHLGVGHT LEHAECLAAC DYGPVMTV
D3PU41_STANL____  LVSVCTNTLC DVMGGQKVFD ALEYLGVDHT LEHAECLAAC DYAPVMTV
H6RPJ5_BLASD____  LVSVCTNTLC AVLGGQRIFD ALADLGVGHT LEHAECLAAC DYAPVVTV
D7GIX9_PROFC____  HIGVCTTALC AVMGGDILLS HVKKLGIHES LERLECNAGC DFAPVMMV
C7MTD1_SACVD____  LVSVCTNTLC AALGGDEIYK RLEHLGLGHT LEHAECLAAC DFGPVLQV
C8XBC5_NAKMY____  LVSVCTNALC AALGGDAIYA TLRRLGVGHT LEHAECLAAC DHAPVLTV
A9WFB5_CHLAA____  VLQVCDDVPC CFCGAEELIS ALQALGIRET LQRVKCLAAC DRAPVLQ-
A9B4Z8_HERA2____  VLDVCDDVPC CFCGAEELVA DLNRLGIKAT LRRVKCIAAC DQAPVLQ-
E8N353_ANATU____  HIQVCTDLPC ALRGADKFLE ELQRLGIRET VEAVKCLAAC HRAPVFQV
I4B0D2_TURPD____  HLNVCSNLMC QIMGADKIEA TIDKLGIRDT YTQVECLAAC GFAPAMLV
A1AVR6_RUTMC____  VIRFCHNISC MLNGADDLIA YLNKLGVQTS VKKVECLGAC VGAPMFQI
R1DJ68_EMIHU____  HIMLCATTPC MVCGAYDIMH TIKHLGIKAT LTEVECLGAC VNAPMVQV
Q2S5I9_SALRD____  VLDVCTCFTC QVCGGYDVLH YLEKLGVHAT IQEAECLGSC GSAPMMEI
H1XWD6_9BACT____  VILLCDSISC WIMGYENVRD HLDKLKIDLT LLTIPCLGAC DRAPAMMV
Q3JC18_NITOC____  VILICDSVSC WIMGYEQLRE QLTELKIGLT LLPSCCLGAC ERAPVMVV
E1VN06_9GAMM____  VVRVCDSVSC WIMGCEALVG ELNKLQLTLT LLPGPCMGAC DHAPVVMV
A5FXJ7_ACICJ____  VILLCDSVAC WVMGATAARN LLQRLGIEPT LLPIVCLGCC DRAPAMMI
Q608Y0_METCA____  VIHYCNSVSC WMLGAEDNRR HLEKLGIAVT LLPIVCLGAC DKAPVLMI
NUOE_ECOLI____    VIRYCDSVVC HINGYQGIQA ALKKLNIKPT LLPTCCLGNC DKGPNMMI
C4LB34_TOLAT____  IIRYCDSVVC FINGYQTIQQ ALEKLGIRPT LLPVCCLGNC DKGPSMMI
E0WR50_9ENTR____  VIRYCDSVVC YITGYQEIQT VLKKLSIKPT LLPTCCLGNC DKGPTMMI
NUOE_PSEAE____    IIRVCDSMVC YIGGHESVVG EIKQLGIGLT LLPVCCLGNC DKAPALMI
Q8EI32_SHEON____  IIRVCDSMVC YINGHEQLMA GLEVMNLAPT LLPVCCLGNC DKGPAIMI
NUOE_BUCAI____    IIRYCDSVVC FLTGYKRIQI ALNYLKIKIT LLPVCCLGNC DKGPTIMI
E1VKV9_9GAMM____  VITVCDSIGC FLTGFEEVYA ALQRLGIKPT LIPTCCLGAC DRGPVLMI
Q6FE68_ACIAD____  VILLCDSIAC FLMGAETLAE AFRELGIQYT LLPICCLGNC DKGPTLMI
Q4FU61_PSYA2____  VILICDSVAC YLTGYEALAA ELAQLGIDYT LLPICCLGNC DKGPAVLI
I4CCT7_DESTA____  RIMICASVTC WIMGYEKLLD HIQRLGIQMT LLPIQCLGVC EQAPALMI
K0D770_9GAMM____  IILLCDSITC YINGYEFIYK QLFLLGISIT LLPICCLGNC DKAPNMMI
A0LJN9_SYNFM____  VIHVCDSAVC WMEGYQRIID YLQRLKLTVT LLPVCCIGYC DRAPAMMI
Q3A824_PELCD____  VIHVCDSICC WSRGGEALML RLQLLGIAPT LLPTCCLGAC GEAPAVRI
Q746S5_GEOSL____  VIHVCDSISC WALGGESLMA HLAALNIEPT LLPCCCLGNC GEAPTLMV
B1ZRS9_OPITP____  HVKVCRTLSC ALRGGYKVCE QFKEFN-KTT VEFVECLASC GTAPVVMI
D5EP77_CORAD____  HVRVCRTLPC ALSGAYQTCA RLEELN-KVT LEYVECHADC GRAPVVMV
B3DXN8_METI4____  QFKVCRTLSC ALAGSYQLFD YIQNCNQEVS VEFVECLAAC GNAPVMMI
Q5S7S9_TRIVA____  IVEVCKGLSC YLTGSDNVKE AIKATGFKET LEEVECLGAC ANAPVMIL
F8IAD6_SULAT____  VVHVCVGLSC MLAGSDRLMH NLDKLGIKQT LLEAECLAAC DLAPVAQV
NUOE_AQUAE____    RIRVCVSIVC HLMGTNKLLK ALNILGIKPK IVPVQCLGAC SEAPVFMV
B2V624_SULSY____  HIRVCKNLPC HIMGCKKLIE LFKLTCEERY IETVECIGAC SVAPAFMI
Q3Z9A9_DEHM1____  KVHVCRGTAC HVMGAERLLR NIKRLGIKAS LDTINCAGIC GLAPTLEV
D5MM29_9BACT____  LVRVCTGVSC RIQGGLTLLH ALNRLGLTVT LEEADCLFRC AMAPVVEV
C9RJJ9_FIBSS____  LLQFCRNISC TIKGAPSLIA YVHALNIKTT ILQVECLGSC GNGPMMLV
D5SX50_PLAL2____  RVWVCRSISC GLRGGEELLA HMEKLHVTPT LEFAECLGVC DGAPCVLV
D2R5G6_PIRSD____  RMWVCRSISC ALRGADELLE HLHKLDVHPT LEYAECLGAC EHAPCILA
E8R160_ISOPI____  RVWICRSISC AARGGDELLT KTAKLGIHPT VEYAECLGIC DHAPAALA
J9Z095_9PROT____  TIRVCDSITC EMNGCQSLQK ELESYSGDER VVRAPCMGRC HQAPVVEV
V9VZG4_9RHOB____  TIRVCDSLSC ELAGAQQLQK ALEDLD-ASR VLRAPCMGRC DTAPVLEI
C5ATT6_METEA____  TIRVCDSITC AMFGADELLE TLQRLA-SDR VVRAPCVGLC DHAPAVEV
B1M9C1_METRJ____  TVRVCDSITC AMFGADELLE TLQRLA-SDR VVRAPCVGLC DHAPAVEV
F7QK48_9BRAD____  TIRVCDSLTC AMLGAEALLG ELKKAG--PR VVRAPCVGRC DTAPAAEV
G8B0A8_AZOBR____  TVRVCDSLSC CMAGGEKLLD ELKAADMGPR VVRAPCMGAC HNAPAVAI
Q11FL3_CHESB____  TIRVCDSVSC MLAGAETLIA ELQAGADPAR IMRAPCMGRC AGAPAARV
C5CWS9_VARPS____  TVRVCDGLAC ELAGARDLLA RLPELGVEGR VIAAPCIGRC EQAPAVAV
A4SXW2_POLSQ____  TVRVCDGIAC ELAGAQNLLS KLPSLG-NPK VAAAPCVGRC EQAPV---
A1VKG6_POLNA____  TVRVCDGLSC EMAGAQDLLA RLPALG-AQR VIAAPCLGRC EQAPV---
A4G244_HERAR____  TVRVCDGLSC EMGGARDLLA KLPKLG--KR VIAAPCVGRC EQAPVVVV
Q129S2_POLSJ____  TVRVCDGLSC EMAGARDLLD RLPALG--RR VIAAPCIGRC EQAPAAVV
Q0K0I8_CUPNH____  TVRVCEGIAC ELAGAQALID KLPALG--TR VVAAPCIGRC EKAPAALV
D5X2E6_THIK1____  TVRVCDSLSC SLAGASDLLQ RLPQLG-AER VMPTPCVGRC EQAPVAVV
Q21TC4_RHOFT____  TVRVCDSLSC AMARSDDLLA RLTGLG-ASR VMAAPCLGRC EQAPAVLV
E8QZU9_ISOPI____  TIRVCDGVVC MIQGAEALLR ETRANA-PAR VVPAPCMGWC DRAPAAMV
A0A0A8K7Y2_9RHI_  TIRVCDSITC AIKGADALYD ALKATD-PSR VLKAPCMGRC DTAPVCEI
Q604G6_METCA____  TVRVCESLSC AMAGAHALMP ALKDLG--ER IQPVPCVGRC QHAPVAVV
Q0A5N5_ALKEH____  TVRVCDAIGC ALSGADDLVQ ALEALG--DR VQRVPCVGRC DQAPVAVV
A1KA00_AZOSB____  TVRVCDSLTC ALYGGPELAA ELQGLG--AR VQRVPCVGRC DCAPVAVV
K0C6Z2_CYCSP____  TIRVCQSLSC CLAGADNLIL ELTKQN-PER ITSAPCMGLC NQAPAAAV
D5BNQ9_PUNMI____  TVRVCTSLSC MMAGGETMLE KLQPYA-SDR FVPAPCIGAC DKAPAAAV
K7AWU0_9ALTE____  KIQICRAEAC QSRGSRELEQ HAKEDEYRGS LDSVYCLGNC ATGPNVRI
G4QMZ6_GLANF____  KIQICRSEAC QARGSRSLKE RLEITTEDKS LDMVYCLGNC ATGPNVRI
A8IIU8_AZOC5____  VIKLCAAEAC QSMGSEKLAR YAEETSPDGT LEPIYCLGLC ACAPSAMI
V5SGK1_9RHIZ____  VLKLCRAEAC QAMGCDSLVE RAESTSADGT LEAVYCLGLC ATAPSAMI
A0A0A8K1J0_9RHI_  VLKICLAESC QAAGVRALEK RAKETTADAT LEPVYCLGLC HSSPAAML
F2IY49_POLGS____  RLKICRAEAC QAMGGERIAE RARATAADGT LEPVYCLGLC ACAPAAMV
A0A0B4XXC6_9PRO_  VIKICRAEAC QSMGADDLSD HAKRTTSDQT LEPVFCLGLC ACAPAAMV
Q0BQS2_GRABC____  VLKLCRAEAC QAMGADTLAD HVRETTVNGT LEPVFCLGLC ACAPAAML
A5FWS8_ACICJ____  VLKLCRAEAC QSMGSEANAR RLLDTTPDGT VEAVYCLGLC ATAPSALF
J7QNG9_METSZ____  TLKICRAESC QSMGAERQAR AFLDTTPDGS VEPVYCLGLC AHSPSALY
Q92LM9_RHIME____  VLKLCRAEAC QSMGGDRLAE RAKATTPDGT LEPVYCLGLC SCSPSAML
Q608U6_METCA____  TIHLCRAESC QAMNSESLET HVKATTADGS LEPVYCLGNC ACSPSMMI
A6VXL9_MARMS____  VVEVCRAEAC QAVGARHLEA YAKSTTADNT LEPVYCLGNC SCGPSVRV
M1FB39_9ALTE____  LLEVCRAEAC QARGGRALER HVQETTADNT LVPVYCLGNC ACGPSIRV
E1V908_HALED____  VVRICRAEAC QAMGARALEA HAKSTTRDQT LEAVYCLGNC ACGPSICV
Q47WZ1_COLP3____  VIEICRGESC QAMGSRALEE NIKQTSKDRT LEPVYCLGNC ACSPAMRI
Q0KDY3_CUPNH____  VVQVCRAEAC QSVGAEALAE HAQRTTADGT LEPVYCLGQC ACGPAVMV
G0AID3_COLFT____  VVQLCRAEAC QAVGADALAA HAKATSSDGT LEPVYCLGQC ACGPSMLI
G0A8X1_COLFT____  VVQICRAEAC QARGSAALEA HAKTTAKDGS LEAVYCLGQC ACGPAIMI
I1YI70_METFJ____  VVEICRAEAC QATGCRQLEQ HAKNTTPCGT LEPVYCLGNC ATGPSIRI
V6F3W0_9PROT____  VVKVCVAEAC QARGSDTLVE HLKASGGDGT LEAVYCLGNC ALGPSALV
Q483I3_COLP3____  IIEICRGEAC QAMGSKALEK AIKSTTVDKT LEPVYCLGNC ACSPSIKV
W6K681_9PROT____  VVTLCRAEAC QAMGAEDLVA QLRHTHENGT LETVYCLGNC ALGPSAVV
I3TJC0_TISMK____  VLKLCRAEAC QAAGADQVAR RVAETSADGA VAAVYCLGLC ATAPSAML
V5UKJ7_9BURK____  VVQVCRAEAC RSRGGEALVA HVEATGARIG VESVYCLGQC ALSPAVTI
C6WYY9_METML____  VMQICRAESC QAMGSEALEA HAKKTTADDT LEAVYCLGNC ALSPSVMM
B2V6E8_SULSY____  IIKVCRSESC IANGGLEIQK YLKSTTEDGT LEEVFCFGNC GCGPSVMI
Q0AL75_MARMM____  TFKLCRAEAC QAAGAEAVAA AIEDTDHPPE LKSVYCLGNC ALGPAAML
D1CCD1_THET1____  VLWICEGAAC YFMGGPQLGE VAS-LGIPYT LRADFCFGVC HRAPLVEL
X5DXA9_9BACT____  IIRVCKTITC AMKGKNQILF AID-LKIGLT LLETNCLGWC HKAPAMLI
HOXF_CUPNH____    RIYLCNSVIA KINGYQAVRE ALRETGIRFG LFDTPCIGLS DQEPAMLI
A0A090BUW6_9GAM_  DIYFSDNIIE HLQGKPQLMD YLQKLKVEIT IDNTACIGMS DQGPAMLV
A1K5C4_AZOSB____  RILFADNVIE RMQGSAELMH ALGKLWVEPG VAPTSCIGMG DQGPAALV
Q21RP6_RHOFT____  RVLFSDNVTD RLLGSEALLA DLQRLGVVPS VERTSCTGLC DQGPALLI
U5N6R8_9BURK____  RILFSDNITD RMLGSEALMA DLQRLHVVPS VDTTSCTGLC DQGPALLI
K0C0P6_CYCSP____  RILLSDCIID TLHGFQTVMD AFQKLDIQPS IATTSCTGFC DQGPAALI
Q603S6_METCA____  DIRISDSITD HMLGSREVAA GLRKLGIQPG LSFTSCTGLC DQGPAGLI
C1AB35_GEMAT____  HLQVCHNLSC SLRGAEGLVG YLAKLGIQPT LSTVECLASC GTAPMMMV
Q67P18_SYMTH____  LITVCGNMAC HLAGGSQLVE HMKTLGIKVT LETGECLAAC DLAPVIHV
H9J2F4_BOMMO____  NVKVCITTPC MLRGSDSILS AVQATCCCVG VDTVQCQGAC VNAPMIVV
B2ULY9_AKKM8____  HIRVCRTLSC AMAGADSLFD AITRLGIDKS VEGVECLANC GFGPNMMV
E1ZPR4_CHLVA____  VVRVCQGKKC AAAGAAALLA HYGAPGV--V AQPSKCLKQC RRCVAVEM
I0I044_CALAS____  VLRVCTDPAC ALRGGEQVLH AAA-LGVEET VERSPCLGHC NAGVSVNV
B5IAM5_ACIB4____  EVMICDCIVC HIKGSERIIE RIK-FGVK-T FK-VEGLGHC EHSPVMMI
U5QAH5_9BACT____  TIIVCRGTAC HTKGSKVLLD DLA-PGCKET VK-VACFGQC ALAPVVAV
A0A088T3Y8_9MOL_  IIQICKDVPC YLNDTFNVVD TVD-LGVD-S VE-TACIGCC DDAPAMRI
C1AB19_GEMAT____  VMQLCMAEAC QSVGCRELAA HAH-LGVP-H LE-AYCFGNC ALGPTMRI
E8N5T9_ANATU____  TIKFCMGTAC YVGGTPQLIE KAKQLGIDPT LE-CRCVGAC SQAPVIVV
I0ILT5_LEPFC____  VIRPCLTNPC L-NGGKKLFR ALRNLGIEET LRPAQCLGQC AEGPSLMI
C7RI03_ANAPD____  DICVCLGTAC YVNGSDKILK SLEELGVEVS LSEARCVGEC GSAPVVMI
K0AXR5_CLOA9____  DIRVCTGLHC T-KGYSENLE EFKRLDIKPS MYESGCRGGC RKAPVVSV
D7CIQ8_SYNLT____  VIRICESAPC HIAGAAQVVA ALKELGIKMT LEFTECVGQC QATPVITI
S0EVW7_CHTCT____  HIEVCTCLTC AVCGAYDVVH ALHELGIRVT LSEVECLNYC AGAVVAQI
A0A068NVH4_9BAC_  KLELCTCLTC HVNGTWELRD YVRKLGIGHT FEEVECLNAC DRAPVVQV
D0LZ01_HALO1____  VLRVCTNISC MLRGAYDVLE AFKRLGIKVH LVEEECIAAC ANAPAVIC
Q9VVF0_DROME____  VVSVCTSTPC KLRGGDEIFE ACK-LNLEHT LKEDYCMGAC VNAPVLAV
R5Q2A1_9PROT____  HVIFCRGICC GMKSSEKLKA ACS-MGITCS AESRDCLGDC LNAPVMSV
E0TIU5_ZINIC____  KIFICNSISC YLNNSLKVIN FLKEI-FKKY IHKSSCMGLC SFSPFFLI
I0IEY6_PHYMF____  TVWVCQSVSC EVMGEAAITE SIDALNIDPT LLKVECIGAC GAAPVALV
I0I0X5_CALAS____  HIEVCTNVPC MLRGAGQCMR HFEKLGIHHT LDHMECLGSC GTAPMASI


(((C1EC72_MICSR:0.12554109,C1MVQ3_MICPC:0.31957805):1.16623[100],((((Fcyl012596:0.5167751,Gthe010025:2.0004E-6):0.629747[100],D0LY71_HALO1:1.0766823):0.242608[97],C1FJE3_MICSR:0.66442513):0.074925[44],((E3HAY6_ILYPC:0.7466713,(K9YL34_CYASC:1.0131551,A4SAM7_OSTLU:0.9574821):0.11659[78]):0.307874[78],(E1ZCB8_CHLVA:0.5097905,((D7FHL8_ECTSI:0.74767166,((B5Y3M5_PHATC:1.4821882,D7FPE1_ECTSI:0.67910916):0.092032[52],((((((((((((B1WPA1_CYAA5:0.40186834,U5QQZ6_9CYAN:0.4310814):0.27702[99],D4ZYZ3_ARTPN:0.19405293):0.059328[72],((E0U5Z1_CYAP2:2.2442E-6,K9XTY2_STAC7:0.94838697):0.467214[96],(K9PXB0_9CYAN:0.47137013,Q8KX55_SYNP2:0.26575544):0.164898[99]):0.170224[94]):3.0E-6[55],K9VIM1_9CYAN:0.14562404):0.089982[96],((K9WKD9_9CYAN:0.11412946,K9W6T0_9CYAN:0.18700491):0.031468[79],(K9SXW8_9SYNE:0.25435016,K9SF71_9CYAN:0.45940107):0.24651[91]):0.027463[88]):0.030014[84],(K9TUI9_9CYAN:0.08800375,K9TH82_9CYAN:0.16849595):0.105765[88]):0.0449[41],K9XBZ8_9CHRO:0.071162574):0.049025[46],Q10VM4_TRIEI:0.33840907):0.045021[79],W6FMP0_NODSP:0.073434785):0.054452[60],(((((K9RHS2_9CYAN:0.0850323,K8GEK6_9CYAN:0.49269822):0.068221[96],K9QEW4_9NOSO:0.07887244):0.039072[93],K9QMD6_NOSS7:0.09059024):2.0E-6[43],B2IZD7_NOSP7:0.084283784):0.043652[75],(((K9ZKF2_ANACC:0.025487388,(K9U9D2_9CHRO:0.33582175,(((K9TFX9_9CYAN:0.5515089,((D4ZWP1_ARTPN:0.084620625,Q112V4_TRIEI:0.5145886):0.069015[84],(K9VCV4_9CYAN:0.17624108,(((K9WAZ7_9CYAN:0.13892223,K9W2X0_9CYAN:0.2544267):0.062896[39],(B7K7V5_CYAP7:0.059199847,((E0UC96_CYAP2:0.053779382,B7K2N8_CYAP8:0.32192594):0.087228[58],B0JSG2_MICAN:0.22300318):0.023435[54]):0.461626[100]):0.051977[70],K8GQ98_9CYAN:0.4710176):0.07528[80]):0.069205[62]):0.114977[70]):0.053927[55],K9S7U0_9CYAN:0.4876026):0.112935[73],K0R6C9_THAOC:0.8055675):0.293188[94]):0.13796[86]):0.083268[74],K7W2M6_9NOST:0.18825969):3.0E-6[37],K9WY62_9NOST:0.13075766):0.022372[62]):2.0E-6[28]):0.121612[66],K9UXZ4_9CYAN:0.040675443):0.541714[98],((((I1K580_SOYBN:0.031289037,F6HVT9_VITVI:0.088255756):0.018898[90],((((K3Z908_SETIT:2.3003E-6,(I1J3A1_BRADI:0.13646074,((((((C7P4F8_HALMD:0.061710373,(Q18FX0_HALWD:0.04975188,(((D4GP56_HALVD:0.006028278,L0ABY3_NATGS:0.21345398):0.02459[81],E4NKQ2_HALBP:0.019332586):0.064173[82],I3R9I5_HALMT:0.13925743):0.097805[97]):0.054874[88]):0.043653[93],(Q5UYB6_HALMA:0.054716084,((I7CX27_NATSJ:0.020402718,L0JQ42_NATP1:0.019550934):0.019633[75],((F8D4S9_HALXS:2.2857E-6,D2RYI1_HALTV:0.039712753):0.021332[100],(L0K3T9_9EURY:2.2857E-6,W0JKK4_9EURY:0.0602279):0.039952[98]):2.0E-6[44]):0.08395[90]):0.034642[90]):2.0E-6[51],B9LWY9_HALLT:0.023732591):0.097326[95],Q9HPM6_HALSA:0.06499658):0.10602[98],((Q3IT89_NATPD:0.050064683,(A9GQ78_SORC5:0.15890405,D8PF02_9BACT:0.16159429):0.548572[100]):0.173313[96],M1XTP1_NATM8:2.2437E-6):0.104854[97]):0.564913[99],I0I044_CALAS:1.1442149):0.470651[78]):3.0E-6[41]):0.023188[73],C5YAF8_SORBI:0.048350662):0.048219[73],((Q7XQA0_ORYSJ:0.0,A2XYW1_ORYSI:0.0):2.0E-6,I1PQU4_ORYGL:2.2857E-6):0.071395[100]):0.187405[97],M0RG23_MUSAM:0.18814375):0.246552[96]):0.02501[73],(G7IVX0_MEDTR:0.07124577,(K4BJQ9_SOLLC:2.2857E-6,M1AN40_SOLTU:0.06842533):0.219279[94]):0.038447[86]):0.015692[55],((((U5FLQ9_POPTR:0.11771212,B9SF63_RICCO:0.19699857):0.023815[83],W1PQI6_AMBTC:0.2479805):0.054162[77],D8T2I3_SELML:0.28139722):3.0E-6[37],((((D7L7B4_ARALL:2.2857E-6,Q9LUM9_ARATH:0.0226755):0.073008[97],V4M041_EUTSA:0.023086682):0.046296[96],M4E0D2_BRARP:2.3003E-6):0.02945[99],A8JBD3_CHLRE:1.1547877):0.133991[74]):0.074001[89]):0.508816[74]):2.0E-6[24]):0.09129[51]):0.275114[89],((((((((I6YTK6_MELRP:0.5142575,((((A6LKA6_THEM4:0.10177817,(A7HJK9_FERNB:0.11839156,G4FFG1_THEMA:0.41898787):0.212746[98]):2.0E-6[39],(R7F693_9CLOT:1.2172103,(R5FC78_9CLOT:0.04121403,R6JSB8_9CLOT:2.1366E-6):0.479018[100]):0.612174[95]):0.114425[83],A8F5T4_THELT:0.18607476):0.212602[90],B8DZB7_DICTD:0.090048134):0.37331[94]):0.057805[82],C4XJR9_DESMR:0.6769146):0.348941[99],(((((((((((((((((R6XE80_9FIRM:0.07794886,R7BU93_9FIRM:2.2857E-6):0.019032[99],((R7EWR6_9FIRM:0.054445047,(R6TLK4_9FIRM:0.17112245,R5B5F7_9CLOT:0.22820087):0.038901[94]):0.022772[97],R5QJG9_9FIRM:0.08618783):0.031149[91]):2.0E-6[34],(R6VYE0_9FIRM:0.05745258,(B2KCR2_ELUMP:0.016703729,R6TKY1_9STAP:0.18778497):0.086227[98]):0.023201[81]):0.074349[93],((R6TY20_9CLOT:0.061870024,R7G7W8_9PROT:0.097234614):0.023178[77],E6UJL3_RUMA7:0.06113837):2.0E-6[35]):0.020495[83],R7DT88_9FIRM:0.06233666):0.020472[90],R7MLT0_9FIRM:0.04590309):0.019262[88],(R6E7V2_9FIRM:2.2857E-6,(R6NBF2_9CLOT:0.065649904,R7KC62_9FIRM:0.20943081):0.015663[80]):2.0E-6[30]):0.038214[75],R6HZS8_9FIRM:0.0073534334):0.010821[71],R7FT27_9FIRM:0.044574503):0.039316[68],R6B2X0_9CLOT:0.02447364):0.060907[71],(R5A6W3_9CLOT:0.1228619,R5MFI7_9FIRM:0.24152726):0.049742[81]):0.24506[94],D4JBM6_9FIRM:0.25701898):0.153741[84],I4C0X4_DESTA:0.42911327):0.048533[24],(H6LF99_ACEWD:0.40651813,E3H8L6_ILYPC:0.4285443):0.074125[44]):0.107376[58],(((B2A7U1_NATTJ:0.08853485,A6TVC9_ALKMQ:0.23134807):0.339704[100],B8I4Y4_CLOCE:0.13310912):0.112077[53],E3GKV9_EUBLK:0.6555022):0.088104[81]):2.0E-6[26],(((A6LKB1_THEM4:0.284664,F7YUM3_9THEM:0.25957587):0.105695[49],A8F5T9_THELT:0.2508374):0.141164[45],Y1420_THEMA:0.105288945):0.450083[97]):0.078162[53],E3DPG4_HALPG:0.3652232):0.136212[99]):0.204042[96],(((((E1R405_SPISS:0.5631189,(F4LLS6_TREBD:0.6806856,H1XQ34_9BACT:0.30490747):0.306583[100]):0.244689[98],((R5QNL5_9PROT:0.14523628,R6IU11_9PROT:2.1938E-6):0.124855[100],((R5HG68_9SPIR:0.06839899,R7J7B7_9FUSO:0.42165178):0.026889[48],R6QAY5_9CLOT:0.32618997):0.32813[98]):0.148704[99]):0.057005[75],(G8QR27_SPHPG:0.38429978,F0RS95_SPHGB:0.17724672):0.309297[100]):0.106027[82],G0GFC6_SPITZ:0.5231159):0.139963[98],F4LJR1_TREBD:0.56072915):0.162428[88]):0.364193[100],(((((((L0H0D3_9GAMM:0.092404775,(I3Y838_THIV6:2.3308E-6,D3RUD1_ALLVD:0.25175944):0.119633[100]):0.10311[100],W0DXL2_MARPU:0.22092265):0.310222[100],D6Z3I6_DESAT:0.31591582):0.218702[92],((((Q39WM4_GEOMG:0.15165475,Q749M1_GEOSL:0.025260523):0.056379[82],E6W2G0_DESIS:0.5268861):0.253486[100],((((B0S2I3_FINM2:0.7215616,(((((F4LQL5_TEPAE:0.13748634,(D9S238_THEOJ:0.10877208,(((R5X2R2_9FIRM:0.057575606,((R5N129_9FIRM:2.2857E-6,D4LHV2_9FIRM:2.2857E-6):0.101054[100],R5HT83_9FIRM:0.04165423):0.069516[100]):0.055717[95],R6VCN4_9FIRM:0.20821084):0.486392[99],R5QV68_9FIRM:0.7677152):0.155612[98]):0.134948[98]):0.195345[99],F3ZW67_MAHA5:0.18825944):0.07317[84],((J7IUB6_DESMD:0.03443491,G7WD21_DESOD:0.31967834):0.446743[100],D9SP18_CLOC7:0.835602):0.133054[99]):0.04577[84],(R5PM92_9CLOT:0.054818112,R7M7M2_9CLOT:0.07170125):0.347643[100]):0.143526[86],R5KQT6_9CLOT:0.33787164):0.03319[77]):0.047845[89],D5EGJ1_AMICL:0.36383012):0.157102[94],(J7IRD6_DESMD:0.55117255,W0EA16_9FIRM:2.8694E-6):0.403155[100]):0.178302[95],D9S1N3_THEOJ:0.45027786):0.327462[95]):0.060747[63],(R6Y006_9FIRM:0.63377297,E8N4C2_ANATU:0.32452467):0.474265[99]):0.070376[67]):0.039983[63],(X5D7M3_9BACT:0.7218064,(A8F7E3_THELT:2.1278E-6,F7YU31_9THEM:0.05645447):0.808764[100]):0.388854[71]):0.058614[87],(((((K9YFI2_HALP7:0.47539946,(A5UZ47_ROSS1:0.5904481,B0JFG9_MICAN:0.13434179):0.064034[99]):0.07026[98],K9T5Z6_9CYAN:0.08545921):0.152857[99],K9WG92_9CYAN:0.12674622):0.051112[99],(K9S8E0_9CYAN:0.13569097,B8HVQ4_CYAP4:0.26665384):0.024696[91]):0.290928[97],Q31RK8_SYNE7:0.46009526):0.084306[99]):0.156787[94],Q08SR2_STIAD:1.1900692):0.10926[99]):0.025983[85],K9Q652_9CYAN:1.2600491):0.062163[50],(G0JSV5_9GAMM:0.3666555,(((G8QFW0_AZOSU:0.28011477,(H5WW14_9BURK:0.13407783,R5T4Z6_9CLOT:1.9076602):0.068603[80]):0.191399[80],E6U877_ETHHY:1.1130415):0.085053[85],(A1VPP7_POLNA:0.3197276,(G0A3J2_METMM:0.30713955,A1KAX8_AZOSB:0.23492523):0.189314[100]):0.135067[66]):0.134003[87]):0.310558[96]):0.042675[86],((((((((((E3DQJ5_HALPG:1.5160936,L0G2T6_ECHVK:0.3988747):0.437925[93],(D7CS05_TRURR:1.2515292,Q1ARY2_RUBXD:0.7718065):0.253646[95]):0.234949[83],(K0RQV7_THAOC:0.23379833,K0REZ3_THAOC:0.18392763):0.773126[100]):0.29731[83],B8HRU2_CYAP4:0.17423831):0.104586[99],(((K9UXP1_9CYAN:0.13963109,(K9PB09_9CYAN:0.1274128,(K9XCG6_9CHRO:0.31083927,B8HWF1_CYAP4:0.5458497):0.2441[95]):0.070637[79]):0.398325[98],((B7K3S2_CYAP8:0.20647164,B1WNI6_CYAA5:0.082734846):0.048916[67],B0JY84_MICAN:0.3533536):0.076248[83]):0.061298[60],(((((K9VRT8_9CYAN:0.003991202,(Q10WU7_TRIEI:0.5356973,(Q2JLK8_SYNJB:0.41826138,K9UIM3_9CHRO:0.75703734):0.189131[97]):0.139265[88]):0.182043[88],K9U1V9_9CYAN:0.13444656):0.178224[95],((((((K9R6N7_9CYAN:0.15406539,((K7VYE0_9NOST:0.050345812,K9ZH91_ANACC:0.060347788):0.076468[99],K8GI99_9CYAN:0.13078564):2.0E-6[36]):2.0E-6[23],(K9QZT6_NOSS7:0.040321868,Q8YZ83_NOSS1:2.2857E-6):2.0E-6[21]):0.019929[93],K9X4W9_9NOST:0.019484209):2.0E-6[39],B2J983_NOSP7:2.2857E-6):0.018688[90],(K9QGS7_9NOSO:0.08810156,K9PHK2_9CYAN:0.18974313):0.023497[95]):0.022072[95],(A0ZM13_NODSP:0.03428638,(K9XKF0_9CHRO:0.08582674,K9W5A1_9CYAN:0.08663382):0.045801[73]):0.009405[54]):0.040953[68]):0.041831[52],K9TET7_9CYAN:0.29871595):0.071188[92],D4ZTY4_ARTPN:0.29815868):0.028915[68]):0.052055[55]):0.124829[99],(K9Y8E1_HALP7:0.23610024,(Q8DHM7_THEEB:0.44218254,K9RTU6_SYNP3:0.26792523):0.592287[100]):0.175285[100]):0.124438[99],B0CDB1_ACAM1:0.46152943):0.103868[66],K9SGN3_9CYAN:0.5850964):0.252005[68],Q31L66_SYNE7:1.2010537):0.1558[89],(((D8TKC1_VOLCA:0.137244,A8IMA8_CHLRE:2.4621E-6):0.542746[100],Csub002411:0.6794897):0.357648[80],((((A9SCI6_PHYPA:0.120470196,A9S4X0_PHYPA:0.04052667):0.156972[100],D8R0E9_SELML:0.14550632):0.074659[99],((((C1MNA3_MICPC:0.32378203,Misp007409:0.26826656):0.494211[100],A4S664_OSTLU:0.629694):0.150327[76],Bpra001347:0.7656524):0.038342[73],E1ZPR4_CHLVA:2.0344203):0.417672[71]):0.118199[41],(W1NWL2_AMBTC:2.0225E-6,((M0S635_MUSAM:2.973E-6,M0S2W5_MUSAM:0.18880962):0.099886[96],(((B9HXB4_POPTR:0.123348124,B9S020_RICCO:0.082207166):0.023379[98],(((D7KC38_ARALL:0.020409606,(Q9C5W0_ARATH:2.2857E-6,D0LXB4_HALO1:1.5532677):0.022258[94]):0.067794[94],V4KHQ7_EUTSA:2.2857E-6):0.023572[93],M4DCB2_BRARP:0.08643318):0.193483[94]):0.026124[96],(A5BHT3_VITVI:0.023910092,(((K4DHQ8_SOLLC:0.020644313,M0ZZZ7_SOLTU:2.2857E-6):0.173208[100],B9GT98_POPTR:0.18385735):0.049136[88],(((((Q75L36_ORYSJ:0.0,A2Y067_ORYSI:0.0):2.0E-6,I1PS91_ORYGL:2.2857E-6):2.0E-6[67],(((C0PHB2_MAIZE:0.022731535,K3Z6L5_SETIT:2.2857E-6):2.0E-6[34],C5YZK4_SORBI:0.046242964):0.044846[44],(I1HM63_BRADI:0.045284536,(((W5AAS5_WHEAT:0.021326125,M7YZE6_TRIUA:2.2857E-6):2.0E-6[52],W5ALC1_WHEAT:0.02140332):2.0E-6[35],F2DS46_HORVD:0.06715016):0.067937[99]):2.0E-6[48]):0.021798[37]):0.042948[53],J3M3S4_ORYBR:2.2857E-6):0.18545[100],(((I1MRZ6_SOYBN:2.2857E-6,Gmax037920:2.2857E-6):2.0E-6[48],(K7LZ65_SOYBN:2.2857E-6,Gmax029412:2.2857E-6):0.060167[100]):0.085093[100],(A8VTA4_ARAHY__:0.14336006,G7JR20_MEDTR:0.021809604):0.018779):0.079255[97]):0.036737[98]):0.011974[95]):0.027585[82]):0.059939[85]):0.200357[93]):0.300677[93]):0.080896[95]):0.098987[55]):0.045894[64]):0.108709[55]):0.268852[58]):0.09887[61]):0.054065[61]):0.281033[35]):0.2988739[67],(((((((((((((((((((((((((((((((((((((((L0K696_HALHC:1.157274,E1QF20_DESB2:0.07435777):0.189555[71],(E3D0E0_9BACT:0.07530866,D1B8V3_THEAS:0.22495231):0.188533[72]):0.026519[55],B8FIH5_DESAA:0.24752948):0.06936[92],((((((((Q39TW4_GEOMG:0.06139468,(((Q2LXV4_SYNAS:0.042589992,Q2LXC0_SYNAS:2.2857E-6):0.020944[80],I4C4Y4_DESTA:0.113011844):0.01984[78],K0NFR4_DESTT:0.13493901):0.021711[84]):0.022254[74],(R4KDI3_9FIRM:2.2857E-6,R4KP66_9FIRM:2.2857E-6):0.19325[100]):2.0E-6[39],K0NNQ3_DESTT:0.5878232):0.018137[39],B9M931_GEODF:2.2857E-6):0.029367[40],B9M947_GEODF:0.056052364):0.121983[83],B5E7T1_GEOBB:0.008463236):0.152388[92],Q3Z8I3_DEHM1:0.34759158):0.052551[64],((Q2RHR8_MOOTA:0.35637274,((((Q2LYE8_SYNAS:0.21726319,A0A060R938_9BAC_:0.43327442):0.10246[89],K4LSJ9_THEPS:0.22474241):0.052327[89],F0S2J9_DESTD:0.34627962):0.209363[100],E1QME8_DESB2:0.26271224):0.096813[88]):0.058229[88],Q3Z860_DEHM1:0.12889253):0.050321[88]):0.043742[78]):0.029975[66],Q3Z9A9_DEHM1:0.56526643):0.096678[86],((K4LI10_THEPS:0.003654923,D5XE11_THEPJ:0.10906555):0.20707[100],(((E8RG97_DESPD:0.24916695,K0AXR5_CLOA9:1.5014507):3.0E-6[49],B1I1F1_DESAP:0.20708826):0.055176[94],V4KQU1_9DELT:0.12635955):0.108902[96]):0.039085[85]):0.143222[88],((O27591_METTH:0.18211164,F0T7Q0_METLA:0.11523738):0.213856[99],Q6AQG0_DESPS:0.21614656):0.084664[91]):0.098146[91],(C9RB66_AMMDK:0.17795789,B8FDV9_DESAA:0.4388731):0.041557[47]):0.102696[48],((((R5HR63_9FIRM:0.19363198,(A4XH58_CALS8:0.25908613,K4LWJ2_THEPS:0.037636198):0.089471[83]):0.067226[67],(((((A8ML21_ALKOO:0.13268693,R6RDU0_9FIRM:0.21745715):0.04703[98],R6NGJ5_9CLOT:0.13804527):0.024299[98],H6LBG3_ACEWD:0.06310244):0.040501[97],R6ERD1_9FIRM:0.06020816):2.0E-6[64],E3PUH5_CLOSD:0.23162809):0.045883[98]):0.072868[67],K4LSH4_THEPS:0.23362438):0.128686[98],(B0VFT1_CLOAI:0.43129814,B2A225_NATTJ:0.2363321):0.227306[100]):0.164067[100]):0.030182[44],R7L6R6_9BACT:0.3421474):0.024731[59],((((((((U5QIH5_9CYAN:0.2955398,Q7NHH2_GLOVI:0.018738367):1.715075[100],I0ILT5_LEPFC:0.6512869):0.293299[93],(((B0VI68_CLOAI:0.3204736,(B8E385_DICTD:0.26335803,((F2NH88_DESAR:0.046483696,((F2NH92_DESAR:0.0,F2NH77_DESAR:0.0):2.0E-6,F2NH94_DESAR:2.2857E-6):0.19903[100]):0.12601[100],(F2NK01_DESAR:0.16710503,(((F0SZ67_SYNGF:0.12876567,(Q2LS97_SYNAS:0.035701223,Q2LSB6_SYNAS:0.21241531):0.674834[100]):0.168371[69],((A0A075K9Y5_9FIR_:0.15729609,R6BLH6_9CLOT:0.44066086):0.479279[100],((W8TA48_EUBAC:0.01718263,W8THL1_EUBAC:0.02184786):0.493074[100],C9LT90_SELS3:0.67970914):0.112036[90]):0.104577[99]):0.263003[73],D7CIQ8_SYNLT:0.48917547):3.0E-6[25]):0.095982[50]):0.119502[48]):0.064163[50]):0.194894[97],(((I6YYQ7_MELRP:0.35809395,(E3H8L9_ILYPC:0.25370014,X5DXA9_9BACT:0.82971025):2.0E-6[42]):0.112253[97],C4LEV2_TOLAT:0.4036051):0.255566[94],((((A0A090BUW6_9GAM_:0.5150032,A1K5C4_AZOSB:0.34566486):0.211682[100],K0C0P6_CYCSP:0.42421138):0.105849[50],(Q21RP6_RHOFT:0.16172759,U5N6R8_9BURK:5.927782E-4):0.174003[100]):0.421804[100],Q603S6_METCA:0.23807326):0.512701[100]):0.123325[84]):0.073033[48],(Q3ZA54_DEHM1:0.34017605,G0GA82_SPITZ:0.69906706):0.037984[35]):0.093672[48]):0.021651[60],((((((((H1XWD6_9BACT:0.09968394,(Q3JC18_NITOC:0.19722159,E1VN06_9GAMM:0.4871384):0.158892[99]):0.101316[99],(I4CCT7_DESTA:0.28212702,HOXF_CUPNH:1.1176972):0.136671[99]):0.091798[99],A5FXJ7_ACICJ:0.25055918):0.071799[89],Q608Y0_METCA:0.3868026):0.152149[99],(Q3A824_PELCD:0.3032629,Q746S5_GEOSL:0.23943315):0.274393[100]):0.04358[66],A0LJN9_SYNFM:0.44881493):0.18271[98],E1VKV9_9GAMM:0.37545136):0.145353[90],((((NUOE_ECOLI:0.08049517,E0WR50_9ENTR:0.09493121):0.065437[96],(C4LB34_TOLAT:0.08843186,NUOE_BUCAI:0.3406419):0.049434[93]):0.142974[100],(NUOE_PSEAE:0.28794226,Q8EI32_SHEON:0.24026819):0.123692[100]):0.041933[95],((Q6FE68_ACIAD:0.25895455,Q4FU61_PSYA2:0.21107513):0.164789[99],K0D770_9GAMM:0.42574123):0.16696[92]):3.0E-6[77]):0.263373[98]):0.029033[92],((A9BHJ7_PETMO:0.36136988,B8D1I0_HALOH:0.1148735):0.226922[100],B5IAM5_ACIB4:0.5677328):0.108578[78]):0.05376[75],(NUOE_AQUAE:0.5913505,(((((J9Z095_9PROT:0.2841048,V9VZG4_9RHOB:0.29886997):0.182543[97],(((F7QK48_9BRAD:0.13245307,(G8B0A8_AZOBR:0.28068674,K0C6Z2_CYCSP:0.52835065):0.192427[75]):0.045277[54],(Q11FL3_CHESB:0.2824584,E8QZU9_ISOPI:0.35123795):0.228792[96]):0.105912[58],A0A0A8K7Y2_9RHI_:0.3074585):0.142401[63]):0.089998[82],(C5ATT6_METEA:2.7221E-6,B1M9C1_METRJ:0.0197748):0.257858[100]):0.215374[87],(Q0A5N5_ALKEH:0.09537166,A1KA00_AZOSB:0.38265818):0.066403[84]):0.055186[50],((((((((C5CWS9_VARPS:0.09343216,(A4SXW2_POLSQ:0.19900113,Q0K0I8_CUPNH:0.19283032):0.18232[94]):0.077273[56],Q129S2_POLSJ:0.041575324):0.044608[80],A4G244_HERAR:0.12744763):0.066912[73],A1VKG6_POLNA:2.973E-6):0.111276[73],Q21TC4_RHOFT:0.19846189):0.112809[98],D5X2E6_THIK1:0.12188245):0.028197[95],D5BNQ9_PUNMI:0.70537895):0.104733[52],Q604G6_METCA:0.2978059):0.056745[57]):0.729819[99]):0.214301[79]):0.219649[100],((B8DZB5_DICTD:0.16960467,Q9S5X7_THEMA:0.16789949):0.375181[100],(K4LEZ7_THEPS:0.13487561,D7CIW7_SYNLT:0.31042716):0.296026[100]):0.068582[85]):0.073633[95],(((R5Q8H9_9PROT:0.14143367,((((((((((I6ZPA4_MELRP:0.22532365,D4MAE6_9BACT:0.22914462):0.043804[95],E8RBP0_DESPD:0.20121399):0.08663[52],((R5FI19_9FIRM:0.052735377,R6AQI2_9CLOT:0.07374068):0.074171[99],R5EE05_9FIRM:0.11914611):0.071181[97]):2.0E-6[9],(A3DCI7_CLOTH:0.0659579,A8MFZ7_ALKOO:0.16072091):0.031457[26]):0.045003[54],(R6Z3Z8_9FIRM:0.01077874,A9KQH0_CLOPH:0.030726425):0.121407[100]):0.001142[27],(R6QFD8_9FIRM:0.08793811,R6FZ08_9FIRM:0.14549784):0.060814[68]):0.045642[69],(R6TG31_9FIRM:0.113056265,R6DVP0_9FIRM:0.13795574):0.238386[99]):0.008986[83],E6U739_ETHHY:0.03810268):0.02504[86],F2JKP8_CELLD:0.04021542):0.031256[95],(B8D0X2_HALOH:0.22958851,R5BD65_9CLOT:0.23409422):0.020568[64]):0.057351[68]):0.102387[95],(E1RAX9_SPISS:0.22616424,B1H0H5_UNCTG:0.25024968):0.150217[91]):0.008893[84],F4LUG1_TEPAE:0.2467513):0.076067[100]):0.057077[96]):0.087932[73],((F6B9J8_DESCC:0.09325027,(((D8K3N7_DEHLB:0.21113802,(C9RAQ3_AMMDK:0.40397778,A0LLS9_SYNFM:0.26677033):0.064284[92]):0.144468[92],I0IEY6_PHYMF:0.983578):3.0E-6[46],R5HMQ8_9FIRM:0.37316358):0.078008[99]):0.040648[51],F6DTP4_DESRL:0.16199708):0.059772[85]):0.052339[45],(((D5EGJ3_AMICL:0.10343995,I4BYB8_ANAMD:0.036881864):0.023224[100],(I0IQ27_LEPFC:0.35876483,Q74GA4_GEOSL:0.40451536):0.202447[94]):0.066413[70],B8FFJ1_DESAA:0.37139967):0.083396[37]):0.035318[51],Q2RHA3_MOOTA:0.2868238):2.0E-6[27],((C5CIR8_KOSOT:0.10710588,(I0GKN4_CALEA:2.5086E-6,E0TIU5_ZINIC:1.5857935):0.25065[100]):0.206463[99],E8N5U3_ANATU:0.66623014):0.271736[98]):0.026187[78],F2NHM2_DESAR:0.59896874):0.045074[96],D9QPR9_ACEAZ:0.19137251):0.071151[94],(D9QTQ3_ACEAZ:0.07598224,B2A3R9_NATTJ:0.2381337):0.115423[95]):3.0E-6[44],D9QUI4_ACEAZ:2.2857E-6):0.105748[79],((Q3AE49_CARHZ:0.08776292,K4LGP7_THEPS:0.28459528):0.052411[75],(Q3A6B7_PELCD:0.124772154,B0TER1_HELMI:0.08339944):0.0293[58]):0.072458[98]):0.072782[98],(((K4LGA6_9FIRM:0.25644138,F0SXA0_SYNGF:0.010727798):0.083775[75],I6Z991_MELRP:0.34455916):0.097337[98],I4D212_DESAJ:0.15434721):0.044438[98]):0.15024[99],((A0A086YVN3_9FIR_:0.486284,E1QH51_DESB2:0.5423016):0.020231[73],(E1RB93_SPISS:0.28621605,(H9UJW6_SPIAZ:0.08185136,D1CCD1_THET1:1.7356759):0.132736[99]):0.175811[98]):0.043623[85]):0.021063[66],(I0GKN8_CALEA:0.2884244,M1E7J1_9FIRM:0.16211678):0.323697[100]):0.093323[73],(B8E169_DICTD:0.42217645,I4C786_DESTA:0.32764825):0.053835[63]):0.041027[85],A8MEZ6_ALKOO:0.20915115):0.015766[57],A0A088TKY4_9MOL_:0.68622446):0.03318[36],(H2J6C9_MARPK:2.3003E-6,A9BFV4_PETMO:0.30919564):0.211409[100]):0.085378[51],(R5SR37_9CLOT:0.1562848,(((((B1XM61_SYNP2:0.11874555,P74025_SYNY3:0.15864618):0.13212[100],D4ZZW6_ARTPN:0.06518028):0.108103[100],(B7K0Q1_CYAP8:0.11250743,B1WQF8_CYAA5:0.004009087):0.079534[100]):0.032956[91],(E0UEH3_CYAP2:0.034398846,B0JFG8_MICAN:0.25683123):0.072063[99]):0.079016[91],K9VDF8_9CYAN:0.272726):0.302204[100]):0.119852[93]):3.0E-6[11],(((R5AF23_9CLOT:0.083275095,R5BIF5_9CLOT:0.26435348):0.157809[97],B1I4K0_DESAP:0.43867964):0.02284[42],(((V5WDS1_9SPIO:0.12638831,((G0GAF5_SPITZ:0.2387565,H9ULP3_SPIAZ:0.20086344):0.055405[99],E1R7S2_SPISS:0.027395923):0.05562[100]):0.152646[100],(C0QXU1_BRAHW:0.24922463,(I4B7X7_TURPD:0.66173226,B1ZTP4_OPITP:0.3772573):0.431405[98]):0.173362[36]):0.065281[33],(S5ZLF9_9SPIO:2.4669E-6,(F4LMZ1_TREBD:0.03696395,(F5Y974_TREAZ:0.059584662,F8F291_TRECH:0.23598374):0.123641[96]):0.107603[65]):0.315579[93]):0.040576[41]):0.053429[36]):3.0E-6[12],((K0AWN5_CLOA9:0.48514676,R4KLX5_9FIRM:0.683973):0.055049[37],((H1XPS4_9BACT:0.26379588,U5QAH5_9BACT:0.69303334):0.275756[100],(((((((((((F3ZXB9_MAHA5:0.2782238,A0A088T3Y8_9MOL_:0.6102901):0.928254[100],I0I0X5_CALAS:0.19427338):0.340867[95],(D3FDL0_CONWI:1.07756,((((E6W2P3_DESIS:0.47131476,(((NQO2_THET8:0.15627277,D7CWC7_TRURR:0.33138898):0.006406[92],Q9RU91_DEIRA:0.29335216):0.194258[100],(((B1ZRS9_OPITP:0.16675524,D5EP77_CORAD:0.36550975):0.246568[98],B3DXN8_METI4:0.28539246):0.239369[100],B2ULY9_AKKM8:0.40865767):0.133792[98]):0.189976[95]):2.0E-6[42],(A9EX84_SORC5:0.2786328,((D5SX50_PLAL2:0.23668665,E8R160_ISOPI:0.3332018):0.129666[100],D2R5G6_PIRSD:0.09116559):0.458668[100]):0.125659[96]):0.040748[87],(D8PAX5_9BACT:0.35439536,C1AB35_GEMAT:0.16080838):0.242276[87]):0.085422[48],(((D5MKE8_9BACT:0.5716931,(I4B0D2_TURPD:0.42278486,B2V624_SULSY:1.31938):0.167381[51]):0.043196[42],((M4ZWM6_9ACTN:0.44434258,((((((((((Q47LE8_THEFY:0.2080781,Q5YWD1_NOCFA:0.15265301):2.0E-6[37],(Q9XAQ8_STRCO:0.035325397,((D6Y3I7_THEBD:0.069847085,(C7R0Q0_JONDD:0.10794152,D7BMA6_ARCHD:0.15121204):0.075716[100]):0.087522[100],D6ZKR6_MOBCV:0.14911819):0.093798[97]):0.039853[51]):0.030304[56],((F5XLT7_MICPN:0.0043349224,D7GIX9_PROFC:0.4412461):0.125539[98],C7QCP8_CATAD:0.021358779):2.0E-6[41]):0.067116[92],(D2PVQ7_KRIFD:0.044420328,E2SF33_9ACTO:0.08455593):0.035206[98]):0.006138[83],A1SE31_NOCSJ:0.047224533):0.037798[97],(NUOE_MYCTU:0.026184892,A0LRI5_ACIC1:0.13733266):0.023553[82]):0.17121[100],((A4XC34_SALTO:0.08553916,D3PU41_STANL:0.096886836):0.041099[92],H6RPJ5_BLASD:0.104682654):0.0631[92]):0.023981[99],(C7MTD1_SACVD:0.12748125,C8XBC5_NAKMY:0.19146453):0.064056[99]):0.118303[98],Q2JFL6_FRASC:0.13208644):0.405681[100],((F8IAD6_SULAT:0.23090476,D5MM29_9BACT:0.83567923):0.184651[100],Q67P18_SYMTH:0.53984916):0.090854[99]):0.080453[99]):0.077691[84],Q1DDC7_MYXXD:0.45628238):0.059358[84]):0.059811[42],E8N353_ANATU:0.41679412):0.054086[78]):0.061036[78]):0.022317[54]):0.059775[69],(((((C7M2U1_ACIFD:0.7483023,C1F9D8_ACIC5:0.047605265):0.085679[86],Q1IS36_KORVE:0.17214522):0.096664[86],Q02CT9_SOLUE:0.22665009):0.117624[99],I6Z2R3_MELRP:0.28662288):0.144796[87],(Q6MIR6_BDEBA:0.46306244,Q2IHB0_ANADE:0.46458638):0.026593[76]):0.084892[76]):3.0E-6[37],(((((((((((((((((A1WLP0_VEREI:0.18783183,Q21YC3_RHOFT:0.27647838):0.091511[99],U5N897_9BURK:0.009934857):0.245134[100],D5X427_THIK1:0.031145314):0.265864[97],(Q0KCS6_CUPNH:0.100651845,B1XUK2_POLNS:0.25042278):0.013116[66]):0.030985[90],((G0AJY2_COLFT:0.106394455,Q7VZQ1_BORPE:0.2331588):0.042853[86],(A1K5B2_AZOSB:0.065423355,A0A0A1H0M0_9BUR_:0.25730437):0.035043[91]):0.02738[66]):0.119868[92],Q82TU7_NITEU:0.035112686):0.051696[92],(Q9K1B9_NEIMB:0.16198656,C1DCA7_LARHH:0.12541969):0.028264[77]):0.045614[45],E8UGK8_TAYEM:0.22547236):0.090132[51],M1L9I2_9PROT:0.28288838):0.362775[100],C6WX57_METML:0.18597479):0.113247[97],Q3J832_NITOC:0.18057296):3.0E-6[52],(((D0L259_HALNC:0.21574657,(Q8P7T6_XANCP:0.18808573,H8L5U1_FRAAD:0.21965586):0.044861[100]):0.106715[79],Q0A779_ALKEH:0.059624523):0.202894[77],R4VJM4_9GAMM:2.6835E-6):0.251193[100]):0.05199[50],(Q83BQ9_COXBU:0.25735143,C7R7G5_KANKD:0.64619523):0.130891[56]):0.034276[33],(S6BJR1_9GAMM:0.16341856,I1YHG5_METFJ:0.34522888):0.03953[41]):0.098132[49],((A0A090AJ01_9GAM_:0.11322206,(Q5NIN1_FRATT:0.2624043,B7J7U1_ACIF2:0.359967):0.078137[94]):0.089267[90],Q31HF6_THICR:0.2742564):0.012174[29]):0.087339[95],(Q5ZRU2_LEGPH:0.34422627,((((((W0F2B3_9SPHI:0.1731802,(Q11VB6_CYTH3:0.19303639,A6H1R0_FLAPJ:0.26522946):0.30816[100]):0.110403[100],F0P0V6_WEEVC:0.21036431):0.0807[98],((F4KW34_HALH1:0.22625767,((I2EYJ2_EMTOG:0.07346507,E4RVX5_LEAB4:0.13932961):0.345989[100],(C6XWI0_PEDHD:0.20257919,(A9WFB5_CHLAA:0.19498883,A9B4Z8_HERA2:0.12157673):0.541152[100]):0.034043[98]):0.253908[97]):0.022951[88],F2IJQ8_FLUTR:0.10957535):0.055475[88]):0.050316[82],(A0A0A7LNG9_9BAC_:0.10863596,((((((((K7AWU0_9ALTE:0.19205968,G4QMZ6_GLANF:0.32571536):0.240186[100],(I1YI70_METFJ:0.1008208,C1AB19_GEMAT:0.7289496):0.054225[90]):0.089597[94],((A6VXL9_MARMS:0.13966164,(M1FB39_9ALTE:0.21949334,(Q47WZ1_COLP3:0.22997536,Q483I3_COLP3:0.10209527):0.149492[99]):0.060499[91]):0.013693[67],E1V908_HALED:0.11823975):0.058012[93]):0.064262[91],((((((((((A8IIU8_AZOC5:0.21249537,(A5FWS8_ACICJ:0.0922862,J7QNG9_METSZ:0.2638751):0.231656[100]):0.056626[97],Q92LM9_RHIME:0.10065942):0.073025[97],(V5SGK1_9RHIZ:0.11816164,I3TJC0_TISMK:0.24517307):0.083104[97]):0.030816[100],Q0BQS2_GRABC:0.17205028):0.028221[96],A0A0A8K1J0_9RHI_:0.3331498):0.035155[96],F2IY49_POLGS:0.18321812):0.078487[97],A0A0B4XXC6_9PRO_:0.18044198):0.146629[99],Q0KDY3_CUPNH:0.08191374):0.10036[94],G0AID3_COLFT:0.16180623):0.047951[89],G0A8X1_COLFT:0.19766112):0.027965[61]):2.0E-6[30],((Q608U6_METCA:0.21821669,C6WYY9_METML:0.135575):0.026382[73],B2V6E8_SULSY:0.64971197):0.038314[38]):0.181288[91],(W6K681_9PROT:0.19552656,Q0AL75_MARMM:0.6561544):0.134311[99]):0.066813[78],V6F3W0_9PROT:0.24596596):0.118804[82],V5UKJ7_9BURK:0.38924932):0.82181[100]):0.273171[86]):0.175307[99],(A1AVR6_RUTMC:0.36906812,C9RJJ9_FIBSS:0.5476422):0.193962[92]):0.053895[89],D0LZ01_HALO1:0.66304255):3.0E-6[48]):0.034029[57]):0.024493[71],((((((((((((((((((((E1BUZ0_CHICK:2.2857E-6,NDUV2_HUMAN:0.018413305):2.0E-6[43],((NDUV2_MOUSE:2.2857E-6,NDUV2_RAT:2.2857E-6):2.0E-6[48],(W4Z0D6_STRPU:2.2857E-6,W4ZFD2_STRPU:2.2857E-6):0.069618[88]):0.058391[68]):0.023987[66],(B3RVX4_TRIAD:0.07262145,E0VET8_PEDHC:0.082183294):0.074327[96]):0.016963[90],V8NYX1_OPHHA:0.036689218):0.037354[97],Q6PBX8_DANRE:2.2857E-6):0.056029[97],I1G3Y0_AMPQE:0.103767805):0.022086[73],(C3ZBY5_BRAFL:0.08345241,((G4VK53_SCHMA:0.12497462,(G7YWZ3_CLOSI:0.03233388,A0A068YMT6_ECHM_:0.12187986):0.060267[100]):0.03363[98],(V3ZPF7_LOTGI:0.032543756,K1QT61_CRAGI:0.14594278):0.053824[99]):0.034107[100]):0.052919[98]):3.0E-6[31],F6TXN5_CIOIN:0.1251635):0.021256[51],((((((((C4R0F5_PICPG:0.119327635,Q5ACX6_CANAL:0.027966356):0.032714[100],F2Z6C0_YARLI:0.18659548):0.022454[100],(A0A099P2U5_ISSO_:0.34254217,((I7MEP0_TETTS:0.054563105,G0R129_ICHMG:0.11066408):0.195417[100],(((A0E600_PARTE:2.2857E-6,Q6BFW6_PARTE:2.2857E-6):0.019141[100],A0CN71_PARTE:0.018649565):0.058156[100],A0CK23_PARTE:2.2857E-6):0.047489[100]):0.117692[100]):0.075016[78]):0.048623[77],(((((((((((U9UTY9_RHIID:0.14674875,R4X9L8_TAPDE:0.25413698):0.015504[88],((F4P4N4_BATDJ:0.16908593,S2JEZ2_MUCC1:0.07639283):0.05877[98],M7NHU4_PNEMU:0.30505693):0.086648[77]):0.146076[98],Q5KJB8_CRYNJ:0.15029284):0.115624[92],Q5B053_EMENI:0.010108547):0.057631[94],((G0RT86_HYPJQ:0.016886374,A0A0C4E095_MAGP_:0.048565023):0.030335[98],G2XER3_VERDV:0.104059964):0.016497[86]):0.020035[82],NDUV2_NEUCR:0.03982971):0.023478[81],M7SFC8_EUTLA:0.082480505):0.058026[90],S3CPG0_GLAL2:0.04094273):0.041108[91],(U1HRK1_ENDPU:0.08761948,N1JMI6_BLUG1:0.07675077):0.039671[100]):0.05549[89],(M2YTE0_PSEFD:0.06356612,F9XDS4_ZYMTI:2.2857E-6):0.184037[100]):2.0E-6[31],(D5GBS2_TUBMM:0.20813543,S8A4S2_DACHA:2.3003E-6):0.038536[48]):0.034023[20]):0.070354[78],A0A0D2UB13_CAPO_:0.15343174):0.015681[84],(((((K3WT28_PYTUL:0.04098222,A0A067CWR0_SAPP_:0.019687964):3.0E-6[72],F0XYP4_AURAN:0.12587906):0.06134[90],(((B7G964_PHATC:0.040160418,B8C704_THAPS:2.2857E-6):0.039982[46],K0R6F7_THAOC:2.031E-6):0.040886[52],D8LSE6_ECTSI:0.06625133):0.007798[38]):0.06277[86],D8M3C7_BLAHO:0.22005062):0.150178[99],R1DJ68_EMIHU:0.15350944):0.167705[65]):0.05711[39],((((((((((D8R3Z9_SELML:2.2857E-6,D8QUD2_SELML:2.2857E-6):0.083203[100],(A9RYL7_PHYPA:0.0012501167,A9SJ80_PHYPA:0.08028376):0.088128[100]):0.045479[99],Q6L4W7_ORYSJ:0.03379964):0.019568[60],NDUV2_ARATH:0.037260663):0.211934[100],C1FIC0_MICSR:2.3308E-6):0.085364[70],A4SAG1_OSTLU:2.8812E-6):0.277229[98],E1Z8S9_CHLVA:2.3308E-6):0.078911[66],A0A087SB13_AUXP_:0.09844462):0.178544[100],Q6V9B3_CHLRE:0.16899543):0.152731[99],(D2VLA0_NAEGR:0.20922069,((Q4DPI1_TRYCC:2.2857E-6,Q4CY72_TRYCC:0.0196261):0.040247[100],Q4QEG7_LEIMA:0.12569939):0.388879[100]):0.119657[97]):0.154142[82]):2.0E-6[31],(E6ZL44_SPORE:0.15902805,((((M7X2D0_RHOT1:0.17168897,E3LB27_PUCGT:0.047306936):0.035732[56],F4RCN2_MELLP:0.08565615):0.129544[92],A8PR25_MALGO:0.023266088):0.048299[58],(G7DV27_MIXOS:0.20695417,((((D8PLY3_SCHCM:0.076750964,B0CSZ4_LACBS:0.08446208):0.045168[99],J4H3V7_FIBRA:0.046986703):0.069547[98],M5GGM9_DACSP:0.1969367):0.065692[99],G4U2G8_PIRID:0.06443546):0.17584[100]):0.030533[38]):0.012639[73]):0.144265[65]):0.025357[42]):0.00434[47],T1EMH8_HELRO:0.2798547):0.029414[76],((A8PAG4_BRUMA:0.019358596,(H3DST5_PRIPA:2.3308E-6,(((((((A0A077AVB1_9RIC_:0.3953081,(A8I3Z4_AZOC5:0.15454194,A7HY45_PARL1:0.03482727):0.071055[92]):0.092937[86],((Q0C1E1_HYPNA:0.0596985,Q9A6X6_CAUCR:0.36927915):0.031697[75],E4XC04_OIKDI:0.4515768):0.018837[41]):0.027125[90],E3I5N5_RHOVT:0.10140018):0.071098[89],((F2IXZ4_POLGS:0.15443225,(((Q3SRE8_NITWN:0.13383135,G4R863_PELHB:0.10338973):0.099016[98],(NUOE1_RHIME:0.028213732,U6B4B9_9RHIZ:0.10512069):0.060007[99]):0.002888[71],A1USX1_BARBK:0.07689023):0.088829[99]):0.026128[89],(V5SFB9_9RHIZ:0.14386402,D5ATH7_RHOCB:0.18429202):0.043058[96]):0.04881[91]):0.058369[92],((J7Q8P8_METSZ:0.21124528,Q0APY6_MARMM:0.28223455):0.00574[91],E0TBW2_PARBH:0.11320616):0.108399[100]):0.0508[92],Q4FM87_PELUB:0.35519737):0.058121[94],A0A0A8K3N2_9RHI_:0.1487811):0.217077[100]):0.110345[99]):0.043705[93],(NDUV2_CAEEL:0.1098593,A0A0B2UYU5_TOXC_:0.08946133):0.019577[94]):0.122385[99]):0.046062[72],((B7QI08_IXOSC:0.14764114,(A7RRK0_NEMVE:0.17473403,A0A0C2MNT3_THEK_:0.27895388):0.078251[99]):0.035391[98],(((A0A077Z359_TRIT_:0.11470434,(E5SZ33_TRISP:2.2857E-6,E5SHI5_TRISP:2.2857E-6):0.163687[100]):0.071148[99],X6PDD5_RETFI:0.37370178):0.058683[98],(((F2UK92_SALR5:0.13730614,A9V973_MONBE:0.025682008):0.253172[100],R9A9D3_WALI9:0.2182118):0.057347[99],M2XLY6_GALSU:0.2878117):0.041687[98]):0.033007[94]):0.065213[99]):0.02492[97],((D6WDN3_TRICA:0.18434939,((A0A067QZQ6_ZOON_:2.2072E-6,E9GYR1_DAPPU:0.32927072):0.05312[99],((Q1HPR5_BOMMO:2.0225E-6,H9J2F4_BOMMO:0.45452735):0.012286[100],A0A087ZU85_APIM_:0.30014324):0.150184[100]):0.035087[100]):0.060559[89],R4FN97_RHOPR:0.09227):0.015939[94]):0.039373[78],((Q9VX36_DROME:2.3003E-6,Q7QK64_ANOGA:0.1536693):0.138944[98],(((NUOE_RICPR:0.07508726,A0A077FKB0_9RIC_:0.31267542):0.096852[52],Q9VVF0_DROME:0.5552591):0.05439[97],Q1GTK2_SPHAL:0.3645817):0.02862[78]):2.0E-6[18]):0.021803[43],B6ISX7_RHOCS:0.19759834):2.0E-6[35],((((F4PYU8_DICFS:0.12813762,NDUV2_DICDI:0.09010464):0.072323[100],G2KLZ2_MICAA:0.19785063):0.092067[99],A0A0B4XVF4_9PRO_:0.24014391):0.063046[64],((A0A075MLV4_9RIC_:0.046178427,I7JAM1_9RICK:0.27160397):0.021162[98],(F7XUT1_MIDMI:0.09080155,J9Z0U1_9PROT:0.30262336):0.093515[99]):0.083894[99]):0.072907[35]):0.037783[28],((T1J4Z2_STRMM:0.21938784,(J9JRC0_ACYPI:0.11423091,((Q0BSK6_GRABC:0.2098951,(A5FX12_ACICJ:0.07299372,A0A077C652_9RIC_:0.37920618):0.07897[100]):0.083107[100],(D5BPA6_PUNMI:0.15903443,V9TV34_9PROT:0.20486154):0.230298[100]):0.093679[99]):0.051879[98]):0.056568[96],I3TM24_TISMK:0.07560744):0.033274[37]):0.051892[98],Q2RU36_RHORT:0.26626092):0.026996[97],(V6F219_9PROT:0.17681459,A0LDS3_MAGSM:0.12965065):0.13875[99]):0.027824[95],W6KAG0_9PROT:0.14602779):0.206972[99]):0.060034[89]):0.052339[79],((NUOE2_RHIME:0.4192988,Q2LQE7_SYNAS:0.42147616):2.0E-6[44],(Q2S5I9_SALRD:0.4159901,(S0EVW7_CHTCT:0.4618679,A0A068NVH4_9BAC_:0.6667985):0.05768[100]):0.383183[99]):0.045916[88]):0.077041[92],B0SP86_LEPBP:0.44487846):0.009742[93],Q5S7S9_TRIVA:0.7705463):0.065218[58],G2LIH8_CHLTF:0.34651005):0.097431[59],(E8RFP6_DESPD:0.029437792,V4ID50_9DELT:0.34347326):0.310222[100]):0.044378[59],Q2GDD2_NEOSM:0.49564496):0.330964[100]):0.177116[97]):0.110824[56]):0.10325[85],R6N3J4_9CLOT:0.04653524):0.072201[76],(((R6TR89_9FIRM:0.059644774,((((((((R6JNA8_9CLOT:0.05504488,(F7V5T3_CLOSS:0.14727615,F7V6F8_CLOSS:0.112081245):0.135989[99]):0.005342[96],D9R9G6_CLOSW:0.026537128):0.060464[99],R5TIF8_9CLOT:0.03980982):0.122528[97],(R5QL18_9FIRM:0.021115022,R5BY21_9FIRM:2.2857E-6):2.0E-6[37]):0.020036[91],R6Q065_9CLOT:0.02275491):0.085721[99],R5TID3_9FIRM:0.021321304):2.0E-6[42],(R7MII3_9FIRM:0.021935819,A9KKF7_CLOPH:0.02101472):0.042144[97]):0.086926[97],D4JTA0_9FIRM:0.054172613):0.1055[99]):0.048215[91],(((R6E4Y2_9FIRM:0.080415875,R6NCZ2_9CLOT:0.11482694):0.059506[98],(R6IUI6_9FIRM:0.022595726,((((E3GKB0_EUBLK:0.03583788,H6LFG7_ACEWD:0.17503326):0.163037[100],R6GX21_9FIRM:0.2830292):0.043263[84],(((((K0B468_CLOA9:0.12563652,(R6TK50_9STAP:2.6835E-6,R5FRY3_9FIRM:0.2434398):0.239705[100]):0.12164[75],(W8U446_EUBAC:0.21454807,E3PSC9_CLOSD:0.1742005):0.00155[52]):0.089495[70],(A6TVG5_ALKMQ:0.11054799,(A6TVH3_ALKMQ:2.6835E-6,A8MJ03_ALKOO:0.22829643):0.131083[95]):0.150723[92]):0.001632[50],(D9QSC5_ACEAZ:0.47886106,D4W8I8_9FIRM:2.973E-6):0.127337[87]):0.037348[89],(R7FW55_9FIRM:0.12088071,(R6TYN2_9CLOT:0.1309892,R7ENC9_9FIRM:0.04845067):0.1912[100]):0.125552[98]):0.040053[84]):0.050719[99],R7FA64_9CLOT:0.24517974):0.022726[97]):0.044234[92]):0.019374[90],R5N0Y3_9FIRM:0.039484277):0.074986[94]):2.0E-6[71],R7K496_9FIRM:0.37548497):0.044915[63]):0.029505[30],D4LDJ7_RUMC1:0.1420536):0.093517[75],((I3VX89_THESW:0.038866777,B0KAE7_THEP3:0.17105971):0.125242[98],B5Y700_COPPD:0.12077994):0.068437[96]):0.047085[68],A3DC97_CLOTH:0.06856959):2.0E-6[29],B8I4S4_CLOCE:0.0900985):0.044918[29],(((((((((R5A830_9CLOT:2.2857E-6,R6YF12_9FIRM:2.2857E-6):0.145292[88],(R6VSJ5_9FIRM:0.38373792,((((((((K9QCT4_9NOSO:0.021388704,(((Q8YYU5_NOSS1:0.02818316,A9WJD7_CHLAA:0.37965423):0.035196[73],(K9QQB3_NOSS7:0.020433001,(K9ZK82_ANACC:0.026549825,K7VWW9_9NOST:0.1050252):0.025432[30]):0.024578[30]):0.019347[54],A0ZDY2_NODSP:0.30862105):0.028815[80]):0.094702[90],(K9TWX0_9CYAN:0.097232305,A8ZNT5_ACAM1:0.2723664):2.0E-6[39]):0.099014[95],(D6Z3I5_DESAT:0.31066683,I4C0J2_DESTA:0.21468797):0.245363[98]):0.113599[69],((I3Y837_THIV6:0.007913897,E4TF16_CALNY:0.48252672):0.170711[66],Q01WJ0_SOLUE:0.14175236):0.073967[67]):0.13427[95],(E6W2F9_DESIS:0.33724546,((Q749M0_GEOSL:0.12172197,A0LLT8_SYNFM:0.30934185):0.184439[100],I0I6K2_CALAS:0.12671766):0.178798[100]):0.085941[99]):0.114095[99],E8N4C1_ANATU:0.53732336):0.130062[92],E8RFQ3_DESPD:0.5805462):0.097493[99],C0QAI2_DESAH:0.41248795):0.090097[99]):0.234052[95]):0.072479[73],(((E6UJ84_RUMA7:2.2079E-6,R5Q2A1_9PROT:1.8462685):0.150239[81],R6REK2_9FIRM:0.40149376):0.05708[73],R5L784_9CLOT:0.04636007):0.077244[50]):0.086297[73],((D9S235_THEOJ:0.037337948,Q3A640_PELCD:0.60758835):3.0E-6[63],B0S2I4_FINM2:0.6359455):0.043991[44]):0.06615[69],((F6CJU5_DESK7:0.37820575,(((((A7HLR2_FERNB:2.3003E-6,F7YXC8_9THEM:0.20064715):0.022751[96],A6LM75_THEM4:0.09290746):0.04925[99],(A8F7E4_THELT:0.097710885,Q9WXM7_THEMA:0.0697625):0.029704[98]):0.103284[99],C5CIR5_KOSOT:0.120506056):0.125576[100],I2F2N8_9THEM:0.059976567):0.179101[100]):0.094868[78],C7RI03_ANAPD:0.3351367):0.059174[46]):0.036506[46],F4LQL8_TEPAE:0.2149308):0.085592[70],(((R5P4M6_9PORP:0.020074097,(F9Z3K0_ODOSD:0.01982357,R5VCG5_9PORP:2.2857E-6):2.0E-6[51]):0.069987[92],((R5WDQ9_9BACT:2.2857E-6,(((((E3H6P3_ILYPC:0.07347059,(D1AP22_SEBTE:0.09686152,(((E3CXT8_9BACT:0.031403676,D1B7Y4_THEAS:0.10789766):0.157839[100],(((R5XM25_9CLOT:2.2857E-6,R5XPD0_9CLOT:2.2857E-6):0.074827[100],Q180Q3_PEPD6:0.13354139):0.14778[100],(B2KCG5_ELUMP:0.28710762,(R6IVD4_9PROT:0.030486379,R5R522_9PROT:0.015818967):0.137976[100]):0.182527[99]):0.061538[97]):0.025149[53],(((D9SP19_CLOC7:0.22278684,Q67JG1_SYMTH:0.37046155):0.031754[87],E3PX69_CLOSD:0.2836975):0.038128[58],((U5S1U1_9CLOT:0.16257997,A0LGJ1_SYNFM:0.4921654):0.076091[67],(((L0K763_HALHC:0.13851038,((((C8VXD9_DESAS:0.21787827,R7K8S6_9FIRM:0.33319315):0.10174[99],F6CIY5_DESK7:0.3254886):0.1674[64],(B1I604_DESAP:0.21561489,A0A088T3X0_9MOL_:0.42818722):0.023981[64]):0.098894[82],A0A0B4S1P0_9FIR_:0.33505785):0.043379[37]):0.113669[56],A0A0B4S2Z0_9FIR_:0.26367012):0.067289[99],((R6XJZ6_9FIRM:0.10729618,R5VQM6_9FIRM:0.09679221):0.026705[99],(R7DTF5_9FIRM:0.053652763,R7FYF1_9PROT:0.059513077):0.026595[100]):0.280798[100]):0.030855[51]):0.136132[94]):0.087492[74]):0.060575[43]):0.045143[78]):0.074158[77],((Q3A3H0_PELCD:0.04019174,Q3A461_PELCD:2.2857E-6):0.004708[98],Q3A427_PELCD:0.03586122):0.199006[100]):0.046847[77],((X5DEX6_9BACT:0.10536422,E3H6V9_ILYPC:0.3138051):0.042977[92],(C8W2X5_DESAS:0.27190498,F6CR87_DESK7:0.28787452):0.385128[98]):0.05339[37]):0.023911[53],A0A060RE14_9BAC_:0.21265854):2.0E-6[27],U5Q641_9BACT:0.13790174):0.042765[89]):0.020642[85],R7JGC9_9BACT:0.041965444):2.0E-6[49]):0.030932[99],((((((Q8ABI7_BACTN:0.0,R5J0R8_9BACE:0.0):0.0,R5UP62_9BACE:0.0):0.0,D6D3P5_9BACE:0.0):2.0E-6,R6KQL1_9BACE:2.2857E-6):2.0E-6[52],R7NTH0_9BACE:0.023088615):0.047447[96],(A6LAU7_PARD8:0.043944016,R6XDR1_9PORP:0.095446825):0.137427[100]):0.083064[92]):0.185264[99]):0.080378[71],(A4XKL0_CALS8:0.0910628,((((K4L5A0_9FIRM:0.12693997,(A4J9N9_DESRM:0.08105139,W8U5E5_EUBAC:0.32255933):0.025328[99]):0.145897[99],B0TIC6_HELMI:0.46721086):0.055672[28],(B8D2G1_HALOH:0.22470696,(B0VI72_CLOAI:0.42396897,E8N5T9_ANATU:0.42006528):0.138629[93]):0.120693[62]):2.0E-6[9],(A5D2H5_PELTS:0.31134298,F3ZW64_MAHA5:0.1300675):0.14988[73]):0.083208[45]):0.031597[52]):0.047456[64],R6DRV9_9FIRM:0.18817687):0.028022[56]):0.088173[48],G8LZR0_CLOCD:0.07281054):0.106788[55],L7VQT7_CLOSH:0.25550395):0.26501894[95]);

Additional File 9. Phylogenetic analysis of thiorredoxin-like ferredoxin domains in algae and other representative taxa. At the top, the trimmed alignment used for phylogenetic tree reconstruction (in Phylip format) is shown. At the bottom, the consensus maximum likelihood (ML) tree file is shown in Newick format, including branch lengths and bootstrap supports. For a graphical view of the tree in unrooted form, see the inset in Figure 7 in the main manuscript. For a detailed tree of the non-NuoE clades, see the main circular phylogram in Figure 7. 
