# Supplementary material for: Analysis of triglyceride synthesis unveils a green algal soluble diacylglycerol acyltransferase and provides clues to potential enzymatic components of the chloroplast pathway
Source: BMC Genomics. 2017 Mar 9;18:223. doi: 10.1186/s12864-017-3602-0 (PMC5343412; doi:10.1186/s12864-017-3602-0)
Supplement: Additional file 10: — Phylogenetic analysis of DGAT3 and related proteins in algae and other representative taxa. (TXT 24 kb) [file 12864_2017_3602_MOESM10_ESM.txt]

102 143
Q75L36_ORYSJ GGFGDEGHYYEAPPRKAVEAVARDLEKVLSEATEMRDEEGELEDMKALKKQQKATAPAMTPMTNRIEVCMGGKCKKSGSLAVLQEFEKKV---GTD--GAVVGCKCLGKCGLGPNVRLAP----L--VVLEDVGTIASGLFGG
I1PS91_ORYGL GGFGDEGHYYEAPPRKAVEAVARDLEKVLSEATEMRDEEGELEDMKALKKQQKATAPAMTPMTNRIEVCMGGKCKKSGSLAVLQEFEKKV---GTD--GAVVGCKCLGKCGLGPNVRLAP----L--VGLEDVGTIASGLFGG
A2Y067_ORYSI GGFGDEGHYYEAPPRKAVEAVARDLEKVLSEATEMRDEEGELEDMKALKKQQKATAPAMTPMTNRIEVCMGGKCKKSGSLAVLQEFEKKV---GTD--GAVVGCKCLGKCGLGPNVRLAP----L--VVLEDVGTIASGLFGG
J3M3S4_ORYBR -GFADEGHYYEAPPRKAVEAVARDLEKVLSEATEMRDEEDELEEMKALKKQQKAAAPAMIPMTNRIEVCMGGKCKKSGSLAVLQEFEKNV---GTE--GAVVGCKCLGKCGLGPNVRVSP----L--VGLEDVGTIVAGLSGD
I1HM63_BRADI VGFADEGHYYEAAPRKAVEAAARDLEKILSEATEMKDAEDDLEEMKALKKQQKGTIPAISPALNRIEVCMGGKCKKSGSLTVLQEFEKQV---GTG--GAVVGCKCLGKCGVGPNVRLST----L--VGLEDVGTIVAGFFGD
W5AAS5_WHEAT GGFADEAHYYEA-PRKAVEAAARDLEKILSEATEMKDAEDELEEMKALKKQQKATAPAMSPVLNRIEVCMGGKCKKAGSLAVLQEFETEV---GTG--GMVVGCKCLGKCRLGPNVRLSP----I--VGLDDVGTIVAGFIGD
W5ALC1_WHEAT GGFADEAHYYEAPPRKAVEAAARDLEKILSEATEMKDAEDELEEMKALKKQQKATAPAMSPVLNRIEVCMGGKCKKAGSLAVLQEFETVV---GTG--GLVVGCKCLGKCGLGPNVRLSP----I--VGLDDVGTIVAGFIGD
F2DS46_HORVD GGFADEAHYYEAVPRKAVEAAARDLEKILSEATEMKDAEDDLEEMKALKKQQKARAPAMSPVLNRIEVCMGGKCKKAGSLAVLQEFETEL---GMG--GTVVGCKCLGKCGLGPNVRLSP----I--VGLGDVGTIVAGFLGD
M7YZE6_TRIUA GGFADEAHFYDAAPRKAVEAAARGLEKILSEATEMKDAEDELEEMKALKKQQKATAPAMSPVQNRIEVCMGGKCKKAGSLAVLQEFETEV---GTG--GMVVGCKCLGKCGLGPNVRLSP----I--VGLDDVGTIVAGFIGD
C0PHB2_MAIZE GGFAEEGHYYEAPRRKAVEAVARDLEKVLSDATDMKDAEYKIEQMKALKKQEKSAVPAMSSTTSRIEVCMGGKCKKSGAVALLQEFEKTV---GTG--GAVVGCKCLGKCGLGPNVRLSP----L--VGFEDVGTIVAGLFGG
C5YZK4_SORBI GGFAEEGHYYEAPRRKAVEAVARDLEKVLSEATDMKDEEYKIEEMKALKKQEDLAVSAMSSTTSRIEVCMGGKCKKAGALALLQEFEKTV---GTE--GAVVGCKCLGKCGLGPNVRLSP----L--VGFEDVSTIVAGLFGD
K3Z6L5_SETIT GGFAEEGHYYEAPRRKAVEAVARDLEKVLSEATDMKDEEYKMEEMKALKQQQKSTVSAMSSTTNRIEVCMGGKCKKSGALALLQEFEKTV---GTG--GAVVGCKCLGKCGLGPNVRLSP----L--VGLEDVGTIVAGLFGD
K4DHQ8_SOLLC CGFYDEGCYYSKKKMKLLKGLTKNLGKTISEAAELKAEEKELEEKAQMKMKVATLNPSLAEGTKRIEVCMGGKCKRLGAGALLEEFQRVA---GIE---AVSGCKCMGKCKVGPNVKVATSNS-L--VGLEDVSLIAANLLGR
M0ZZZ7_SOLTU CEFYDEGCYYSKKKMKLLKGLTKNLGKTISEAADLKAEEKALEEKAQMKMKVATLNPFLAEGTKRIEVCMGGKCKRLGAGALLEEFQRIA---GIE---AVSGCKCMGKCKVGPNVRVATSNS-L--VGLEDVSLIAANLLGR
A5BHT3_VITVI --FRDESHYYEKKKSKLLKALSKDLGKMISEAAEMRAEEKELEEKAKLKATRMESQPVEKAGAKRIEVCMGGKCKKSGAEALLEEFERVV---GVE---AVVGCKCMGKCRVGPNVRVMPANP-L--VGLQDVGIIVSNFFGE
M0S635_MUSAM AVFADVGHYYAKKRAKLVKGLSRDLGKMISEAAELRAQQKEMEEKSAMKAARALAIPSSTKPMNKIEVCMGGKCRRSGAAELMEEFEKMI---GVE---AVVGCKCMGKCRDGPNVRV-PKNP-L--VGLQDVGTIVANFFGQ
M0S2W5_MUSAM GAFSGAGHYYAKKRAKLVKGLSKDLGKMISEAAELRAREKETEAKAARRKGYVE------KPMNKIEVCMGGKCIRSGAPALMEELNKKI---GLE---AVVGCKCMGKCRDGPNLRV-STNP-L--VGFDDVATIVANFFEK
D7KC38_ARALL NEFADKGHYYIKKKEKVLKSLSKNLTKTISEATELKAEEKLLEEKAKAKAMKKPLQPEAVLPLKRVEVCMGGKCKKSGGALLLDEFQRAMT--GFQ---SAVACKCMGKCRDGPNVRVMPSKT-V--VGLQDVETIVTSFFDE
Q9C5W0_ARATH -----------KKKAKVLKSLSKNLTKTISEATELKAEEKILEEKAKAKAMKKPLQPEAVLPLNRVEVCMGGKCKRSGGALLLDEFQRAMT--GFE---SAVACKCMGKCRDGPNVRVMPSKT-L--VGLQDVETIVTSFFDE
V4KHQ7_EUTSA NEFADKEHYYFKKKAKVLKSLSKNLNKSISEATELKAEEKLLEEKAKAKAMKMPLQPEAVLPLKRVEVCMGGKCKKSGGAVLLNEFQRAMT--GME---SAVACKCMGKCRDGPNVRVMPSKT-V--VGLQDVETIVTSFFGE
M4DCB2_BRARP NEFADKGHYYSKKKAKVLKALSKNLNKTISEATELKAEEKLLEEKAKAKAMKMPLQPEAVLPSKRVEVCMGGKCKKSGGAVFFYEFQKAMT--GME---SAVGCKCMGKCRDGPNVRVMPSKT-V--VGLQDVETIVTSFFGE
W1NWL2_AMBTC LGFSDASHYYKKKRKKLLKGLEKDLGKMISEATNLKAEQKEIAMKAAQKEMRSPQAPVEIEKGERIQVCMGGKCKKSGAAELMEAFQRSL---GSQ---SVVGCKCMGKCKDGPNVRVV-----L--VGLEDVGSIVANYLGG
I1MRZ6_SOYBN SGFCDEGHYYQKKKLKLLKGFSKQ--NLTSDAGDARAKEKEVQEKAKLKAAKMKTAP--EAPQKRIEVCMGNKCKRSGAAALMQEFEKVV---GVE--VAVVACKCMGKCKTAPNVKVLPANP-L--VGLEDVDAIVARYFWE
Gmax037920   SGFCDEGHYYQKKKLKLLKGFSKQ--NLTSDAGDARAKEKEVQEKAKLKAAKMKTAP--EAPQKRIEVCMGNKCKRSGAAALMQEFEKVV---GVE--VAVVACKCMGKCKTAPNVKVLPANP-L--VGLEDVDAIVARYFWE
K7LZ65_SOYBN SGFCDEGHYYQ-KKLKLLKGFSKQ--NLTSDAGEARAKEKEMQEKAKLKASKMSPLPKTEAPQKRIEVCMGTKCKRSGAAALMQEFERVV---GVE--GAVVSCKCMGKCKTAPNVKVLPANP-L--VGLGDVDAIVARFLGE
Gmax029412   SGFCDEGHYYQ-KKLKLLKGFSKQ--NLTSDAGEARAKEKEMQEKAKLKASKMSPLPKTEAPQKRIEVCMGTKCKRSGAAALMQEFERVV---GVE--GAVVSCKCMGKCKTAPNVKVLPANP-L--VGLGDVDAIVARFLGE
G7JR20_MEDTR SGFHDEGHYYQKKKIKLLKRFSKNVQNLITEGGEVRAEEKELQEKAKLKPSKMLKQPMLETAQKRIEVCMGNKCKKSGAAALLQEFEKVV---GVE--GVVVGCKCMGKCKTAPNVRIIPSNP-L--VGLEDVDTIVARFLGE
B9HXB4_POPTR TGFRDKGHYYGKKKLKLLKELSANL---IAEATQLRAEEKELEEKAKLKAVKMSILPALSTSDKRIEVCMGNKCKKSGGVALLEEFEKAV---GIG---AVVGCKCMGKCRDGPNVRIVPANP-L--VGLEDVDVIVANFFGK
B9S020_RICCO -GFRDNGHYYCKKKLKLVKSLSEDFSISLQEAAQLRAKEKELQEKAKLKHHH----PTSNLSANRIEVCMGNKCKKSGGAALLEEFQRVL---GVE---AVVGCKCMGNCRDGPNVRVTPSNP-L--VGLEDVDVIVANFFGL
B9GT98_POPTR RGFSDSGHYYVKKQLKLLRRLSRDLEKMISEATENRRLEKEQDESATLIKNR-ALNPFISASGRKIEICMGGKCRKLGAAALLEEFERKI---GME---AVVGCKCMGKCMKGPNVRVVPLNL-L--VGLKDVGII--QLLGN
A9SCI6_PHYPA LVPSLVGSFDSSGARPMTKRVVQNVA---------------LQVEVNAKKKKKKKPPP--TTGGKIEVCTVGKCRKGGSQQILASLKSIV-----PSSISVTSCKCMGKCKSAPNVRV-RQSHLHSHVSEDDADTLFDYHF-G
A9S4X0_PHYPA TNHVLRGTVDGKGARGTLKRMIRNLA---------------LQMEVNVKAKRKKNPPVAFSCSGKIEVCTVGKCRRGGSQEILAAFQESI-----PSSLSATSCKCMGKCKSAPNVRV-GISQLHSHVSAEDVDTLLELHF-G
D8R0E9_SELML ---STRGQSSG--------------------ARRIRQLELQLKAKKELKCKKEP------PVCARVEVCTGGKCRKAGSQQVLAAFQAKISSSSSP--SSATSCKCMGMCGQGPNVRI-P---LFNHVGVEDVDPLLQ-----
D8TKC1_VOLCA DTPSTSGRHRTGKELSLLQELNSRLKSQRPPP-QFRLAKFD-------------------GAGGRVMVCTGSKCQRKGGAEVLRAVSALS-----DNPIEVVPCKCVGKCSAGAALRV-QPCATYTQVRPAQLREVFLEHF-A
A8IMA8_CHLRE RSPESLARARARKELTLLSELRTSLEGQRSPELEFRAARFE-------------------GAPGRVMVCTGSKCQRKGAQQVLEAVSALA-----DNTIEVVPCKCVGKCSAGAALRV-QACATYTQVRPAQLRDMFEEHF-G
C1MNA3_MICPC ----------------------------------------PMPTRGFVVVAASSRPPSSPALRSSVEVCTGKACLRAGAGSVMRAVQENL-----PG-SCA-GKKCMGMCERATVVRV-AEQVVHTHVTAATAAIAVLPVR-A
Misp007409   SATRVRGVRLSETAKKVPFPVRYIQIEKLTPAKENAAVLASVSGRVAVAPERRAPPPTTHDITATVEVCAGKACARNGASDVMNALRGNM-----PG-TLTPGRKCMGMCKKACVVRV-VNQVVHTGVTSATAAISVLPGR-S
E1ZPR4_CHLVA KSASTEGAPSAEQTLTLEQAAVAPLA-----------------------LERQAPRPSTAGTATVVRVCQGKKCAAAG-AAALLAHYGAM-----P--VVAQPSKCLKQCRRCVAVEMCASAALYTGVSDANAAAVLALHR-Q
A4S664_OSTLU ---------------------------------------------GKPSGKRGKLSPVVEVPIAVVEICTGKDCRKSGSEAIVDALNAEL-----PG-KCRGSGKCISSCKRGINARL-IGREKFSYLDEKSARALFVPMA-L
Bpra001347   RG----------------RPAGIKLTDDDDEGKGMRGLELILDGRKKYKMKKKS--PLV-IPVATLEVCTGKYCRRNGAYAIAESLKNDL-----PN-PCETSGRCIGKCRNGVNIAV-LGYEKFAGMDLATARSVFIPMA-L
B0CDB1_ACAM1 TDFTLSGRFLTEQYIKLSKALRPACADILQPGTWIQIQGQKVNTKVKLKAKSIEPSPHAIVQKGKIRICQKSSCRKRGSRKVLTALNTALQTSGRDKEIQLQPMGCVGKCKAGPNLVVLPDKTRYTRVKPKNITHILQQHF--
K9UXP1_9CYAN SEFNLEGEFLGSLEIKLPKELRKELGLSLVPGVPIRVIGSKFSPAIKLKAYEVTATPVSELPKARIMVCQKSGCWKRGGKHLLSKIEKTLGDRGLHEHVKITTTGCMKRCSKAPNCVVQMGRKKYTQIKPDAIASLLEDHLS-
K9PB09_9CYAN SELNLEGQFLGDVQVKLPKELRADLSLSLVQGEQIRVDGSKLNPEIKFKAYRVNLTPQT---KAKIMVCQKSGCLKRGGKGLLSELEKTLCDRGLSDKVTIEHTGCQKRCSSAPNCVVRIGKKHYKKIHPDAIASLLENHFT-
K9VRT8_9CYAN SEFSLEGEILAEYLVKLCKELRSFLSPILTPGLRVQVVGKELNLKIKLKARSLVTSPTAQKNQTKILVCQKSDCQKRGAGGVCKALENALNARGLEDKVTVQGTGCLKQCKAGPNIVVMPDKTRYSRIAPAEVPAIIDKHCAV
K9R6N7_9CYAN SEFCLQGRFLDERYIKLAKHLRHSFDLRLPPGSWLQVVGKKYDTEVKLKAERVSEKKKESKAN-TILVCQKSSCMKRGGKKLCQALAASISERGLEDQVTIKGTGCMKKCKAGPNLIM-PDKTRYTKIQAEQVSTLMDKHFGP
K9X4W9_9NOST ADFCIEGRFLDECYVKLAKHLRAAFDLRLPLGTWLQVVGKKYDLKVTLKAERVQEASSVDKTKASILVCQKSDCMKRGGKAVCQALEAALSDRGLEDQVTIKGTGCMKNCKAGPNLVM-PDKTRYSRIQAPQVSAIMDKHFA-
K9PHK2_9CYAN TEFCLEGRFLDECYVKLAKHLRAAFDLRLPRGTWLQAVGKKYDFEVTLKAERV-------KSKATILVCQKSDCMKRGGKEVCQALAAELSDRSLADQVTIKGTGCMKNCKAGPNVIM-PDKTRYTRIQATQVPAIIEKHIAN
A0ZM13_NODSP SEFCLEGRFIDECYVKLAKHLQAAFDLRLPPGTWLQVVGKKHDIKVTLKAERVQEPPAMTKNKETILVCQKSDCMKRGGKAVCQALEAALSNRGLEDQVTIKGTGCMKKCKAGPNIVM-PDKTRYSRIPSTQVPAIMDKHFAD
B2J983_NOSP7 SEFCLEGRFINEFYIKLAKQLRAAFDLRLPPGTWLQVVGKKHDLTITLKAERVQEPPSINKAKATILVCQKSDCMKRGGKAVCQALEAALSDRGLEDQVTIKGTGCMKNCKAGPNLVM-PDKTRHSRIQAAQVPRLMDKHFGD
K9QGS7_9NOSO TEFCLEGRFIDECYVKLAKPLRAAFDLRLPKGTWLQVVGKKYDEEYTLKAERVQEPPASVKTKQTILMCQKSDCWKRGGKEVCQAFEAALSDRGLEDQVTIKSTGCMKNCKAGPNVVM-PDKTRYSRIQTSQVASVMDKHFAE
K9ZH91_ANACC AEFCLEGRFLEQCYVKLAKHLRVAFDLRLPKGTWLQVVGKKYDSQETLKAERVEETSAKCQTKATILVCQKSDCMKRGGKALCQALERELENNGL-DNVIIKGTGCMKNCKAGPNLVM-PDKTRYSRIQATQVPMLIDKHING
K7VYE0_9NOST TEFCFEGRFLDECYIKLAKHLRSAFDLRLPQGTWLQVVGKQYNAQVTLVAERVAQSPA--KTQ-TILICQKSDCMKRGGKALCQALESELINNGLEDSVTIKGTGCMKNCKAGPNLVM-PDKTRYSKIKAEQVPDLIDKHFSE
K9QZT6_NOSS7 SEFCLEGRFIDECYVKLAKNLRYTFDWRLSPGTWLQVVGKKYDAKTTLKAERVSAVPP--KTKATILMCQKSDCMKRGGKALCQALEAALSDRGLEDQVTIKGTGCMKNCKGGPNLVM-PDKTRYSRIQADQVPALMNKHFAN
Q8YZ83_NOSS1 SEFCLEGRFMEECYVKLSKQLRFTFDWRLPTGTLLQVVGKKYDAKVTLKAEAVKQVPAMNKAKATILVCQKSDCMKRGGKALCQALEATLSDRGLEDQVTIKGTGCMKNCKAGPNLVM-PDKTRYTRIQADQVPKLMNKHFAD
K9XKF0_9CHRO SDFTLEGRFLNEYWIKPCKELRQQ-ELQLIPGDWVQVLGRKLDLKLKLKAAQVRTTPHATKKKASILVCQKSSCMKRGGTAVCQALQATLSDRGLEEEVAIKGTGCLKQCKAGPNIVM-PDKTRYSRIQAAEIPQVIDKHFAT
K9W5A1_9CYAN STFTIEGRFLGEQSIKLSKDLKTRLRWDLTSGAWLEITVKKLDLKLKIKA---RITPVIAKTKAPILVCQKSDCMKRGGKAVCQALAESLRDRGLDDQVAIKGTGCMKQCKAGPNIVM-PDKTRYTRIGAEEIPDIIDKHFPT
K9U1V9_9CYAN SAFSLEGKFLREYRVKLPKYLRSPMELNLNLGDVVQIFGRKFDYSLKLKAERVRQPPAMTKAKASILVCQKSDCVKRGANGVCKALQASLNERGLENEVEIKPTGCLKQCKAGPNVVVMPDKTRYTRVQTEQVAELIDKHFTT
K8GI99_9CYAN SDFSLEGRFLGELCIKLSKEARASVRGVLTPGDWICVVGQYTCPITKYKACLIVAKPDSKKPQATILVCQKSDCMKRGGKAMCQALQTTLSDRGLEGQVTIKGVGCMKECKAGPNLVVMPSKARYSRIQATDIPDLIDRHFPQ
D4ZTY4_ARTPN SDFSLSGRVVQLYRIKLSKRLNYDAKHLLYEGVEVRVFGKILNLKVKLKATRISVRPVKSPKPAKILICQKSDCRKRGGQAVCQVLEQALCDRGLHDQVKIEKTGCLKKCKLGPNLVFMPDKAHYTRVKPSDISEVIEKHLAS
B0JY84_MICAN VPFQAVGQFLGEYWFKPEKTLRDHIPLNIALHSWLKVTGSSLCSKLKLRVLGIEKTPEVPAKKATVLICQKSDCWKNGGARVCQRLESGLEEKGLGEAVNIKLTGCLKQCKKGPNLVVMPDKKHYNQVAPQDVPSLIERHFAT
B7K3S2_CYAP8 APFRLVGQLESEFWVKIPKQLRQALSPHLTPGVWVEVQGRETKGEFKLKANRIPESPYVITDKKRILVCQKSSCWKRGGETLCQQLETKLCDRGLGDQVEIKLTGCLKQCKNGPNVVVLPDKARYSQVHPRQVDKLLEKHFK-
B1WNI6_CYAA5 SQFRLVGQLESEYWLKIPKKLRSEIDINMIPGTWLEVTGREFKKFFELEVSQVPDKPCAISSVGKILVCQKSSCWKRGGKSVCQQLEQELEQQGLSDRVKIKLTGCLKQCKKGPNVVIMPHKARYCQVQPGEVDKLVNKHFTT
K9TET7_9CYAN SELNLEGRFLGERFIKLPKKQRAILESQLRPGDWVRAIGKQLNLLWKLKAYHISPPPIALKKKATILICQKSDCRKKGGAAVCKALEEQLRQKGLEDNVTIKGTGCMSRCKAGPNVVVMPDKARYTKIQPEEIPELIANHF--
Q10WU7_TRIEI KKFSLEGKVQENYVVKVAKHLRRNFSSVLTPGLEVKIKGMALCKEEELKAFKIPSQPVAEGKKAEILVCQKSDCEKRGASKICKALSKALSEHDLQDQVKIKKTGCLKKCKAGPNIIVMPQKAKYSRIRSAEIPQVIQKHFVL
K9Y8E1_HALP7 TTFALEGRFLEEQLLKLSKAVRPLFENQFPVGSWLMLSGETYKPTRKRKIDHIAQTPCHVSKKENILVCQKSSCCKRGGKAVYQAAMEAVEKHQLRDRVNVKATGCMGKCKKGPCLVMQANKSRHLGLKPEEVPQLIAQQYAS
B8HRU2_CYAP4 SRFVLEGIVLQEYEIKVSRCACYGLTQWPQPGDGLQVTGRKYKPKLKFKADGLASLPTMTAAKAKILVCQGSDCRARGARAVQQKLEQTLDDRGLTNQVTVKSTGCMHCCKKGPVVVFMPDKNRYQQVTPTQIPTLVSENIMS
I6YTK6_MELRP NFLYVNGELLESEVRKIRKIALELISPQQMFGSVAKEILELLNINLAVVSINLTPEPADNSKKLTVEVCVGTNCYVKGSQKIISEVLNYIEKKGLSNAVAVKATFCMEKCNEGPNVKL--AGETMNTTDSDEIIKLIKEKLN-
C4XJR9_DESMR QFVTVEGRLLEPQLREIRKIAVELLSPQQMFGSLVKEMLEKQGIDLIVVSISLEPESSGDQTKVRVRVCLGTSCHLRGAQDILTGMLKHIVENGLENAVDVRASFCFEQCAKGPTVEM--DGEVMTHCTLESVLAALDAHLRN
A6LKA6_THEM4 MKIIVNGKLLEPEIYEMRRGILELLSPQQALGSVIKRIYKEMGIDIFLVSISIPPIPPLPDKKTVVKVCLGTSCYAKGSYELLSQLIKLTNEEE-LSNVEIKGTFCLEKCGNAPNVMV--NDKIIDEASIEKIKEVLKEDAKK
A7HJK9_FERNB MKIKVNGRVLEPKIYEMRKGILQLLSPQMALGAIIKKYYREIGVDIVLVSIMVEPESPLPEDKVSVSVCLGTSCYSKGSYEILENLISLANKEEWAKNLEIKGTFCVENCGMAPNVVV--NDKIVEQATIEKIKEVLNELGRK
G4FFG1_THEMA MKIYVDGRLLEPEIYEMRRNILELISPQQALGTVIKKIYRKLGVKIFLVSFRVEPQPPVPGEKRTVKVCLGTSCYTKGSYEILKKLVDYVKENDMEGKIEVLGTFCVENCGASPNVIV--DDKIIGGATFEK---VLEELSKN
A8F5T4_THELT MRIYVNGRVLEPEIYELRRGILELISPQQALGSLIKKIYKKMGLDIFLVSFQISPEPPLPEEKTVVRVCLGTSCYMKGSYNLLSQLIDYVRTEDLSDEVEITGTFCLEHCGKSPNVMV--NDKLISEATFEKIKEVLEKYAKL
B8DZB7_DICTD MKIFVDGKLLEPEIYEIRKGILELLSPQQAMGSVIKEIYKEIGVDIYLVSISTKPEPPLPEEKVKVRVCLGTSCYLKGSYKILSDLIEIVRKEEWAKNIEVVGTFCTENCSNAPNVLI--DDILISGADTNKVKEMLREYVRR
B8HWF1_CYAP4 SSFILEGQFLGELEIKLSKQSRASLGTVIHPQDWIQVYGEICDRNCKLKAYQIASFPEVQVSAFKILVCQKSGCQKKGAKQQQQRLKTALQERGLSDRVTFESTGCLGKCSMAPNTMLMPGKKRLSGMSTGAIVDLIR-----
K9XCG6_9CHRO SPFRLEGEFLGNLRIKLGKQSRFRIGLSLQPNDWIEVFGKKLKSELRWKADRVASESNSVENKIKIVACYKSGCLKKGGSRLLSDLERVLHERGLSNRVVIQATGCLKRCSQAPNLLLKPGNVRLNGMTPEAIVDTMRIHQAR
Q2JLK8_SYNJB IPFESEGQFLG----KIPKPLRSALYRTLKPGDTVQICGREVDPREKWVLYRVASEPVAKDIKGKVLVCQKSDCYRRGAGAVMQALNAHLAA--YSGSICVQGVGCMKDCKRGPHVVFMPDKARYSGVSPQGIPALLERHFPL
K9RTU6_SYNP3 QRFSLTGVITAIYRIKLTKLARKSLQQ--PPGLEIQVSGREYKPQFRYKA---ASPPEKVSQLGKILICQKSNCCRRGGTVIWDELTQEIAAQGLEGQITLKAVGCIGECKRGPALVVMPSKSRFTHVTPSQVPQLLAMHQQS
Q8DHM7_THEEB PTFCLEGTVEERVWIKLEKSLRRELAQVPKVGDRLRLEGVKEKYVKQYQASHLQATAARGSQPCRVLICQKSSCCRRGAKELWQELEAQ----QLP--ITLKATGCMGECKRGPAVVILPQKKRLTRANAQQIREL-------
K9SGN3_9CYAN DSKTIEGIYLDEIVVKVAKDIASDL---------IQVGDLKLAVDSYLKAIQILEFPAQAQPQIKLKICRKGSCCKRGSKDVIKAMEAAIETHNLGDRVTIETTGCMDRCKKGPNIKALPEGEWYSRVNPDQAEDI--RELQA
C7P4F8_HALMD EAVLLVGHVREKNDVPLVEQARSAHPYMLGDGVLVDAAADPLGTLLDVLGDRWDEPHAHDAPEKHVAVCTNQTCAADGSAAVLERLRQAERDS---EAARVTRSSCLGRCGEGPMVAVYPDGVWYGGVGEDDAERIVSSHLDR
B9LWY9_HALLT EAVLLVGHVREKNDVPLVQQARDAHPYMLGDGVLVDAAADPLGTILDVLGDRWDDPHVHDAPEKHVAVCTNQTCAADGAPAVLEGLRQAARDS---EEARITRSSCLGRCGDGPMVAVYPDGVWYGDVDGDDADRIVSSHLDR
Q5UYB6_HALMA EAVLLVGHVRDKNDVPLVEQAREAHPYMLGDGVLVDAAPEPLGTLLDVLGDRWDDPHVHDAPEKHVAVCTNQTCAQDGAPAVLERLRQAARDS---DQARITRSSCLGRCGEGPMVAVYPDGVWYGGVEDEDAAEIVSSHLDR
Q9HPM6_HALSA ---------------------------MLGDGVLVEAACDPLGTLLDVLGDRWDDPHAHDAPDRHVAVCTNQTCAAEGAPAVLERLRQEARDA---DELRVTRTSCLGQCGDGPNVAVYPDGVWYQRVDPDDAGRIVSSHTDR
L0ABY3_NATGS EAVLIVGHVREKNDVPLIEQARSRYPYMLGDGVLVDALADPLGTLLDVFADRWDEPHVHDAPEKHVAVCTNQTCADDGSTTVLERLRQAVRDA---EVVHVTRSSCLGQCGDGPIVTVYPDGIWYGGVSPDDTERIVSSHLER
I7CX27_NATSJ EAVLLIGHVREKNDVPLIEQARAEHPYMLGDGVLVDALADPLGTLLDVFADRWEEPDSHDAPEKHVTVCTNQTCAKMGSPAVLERLRQEVRDS---EHARITRSSCLGRCGDGPMVAVYPDGIWYGDVEADDAERIVGDHLDR
L0JQ42_NATP1 EAVLLIGHVREKNDVPLIEQARAEHPYMLGDGVLVDALADPLGTLLDVFADRWAEPDSHDAPEKHVAVCTNQTCAKMGSPAVLERLRQEVRDS---DHARITRSSCLGRCGDGPMVAVYPDGVWYGGVDDGDAERIVSDHLDR
F8D4S9_HALXS EAVLLIGHVREKNDVPLIEQARAEYPYMLGDGVLVDALADPLGTLLDVFADRWDEPHSHDAPEKHVAVCMNQTCAEMGSPAVLERLRQEVRDS---EHARITRSSCLGRCGDGPMVAVYPDGIWYGDVASEDAERIVSDHLDR
D2RYI1_HALTV EALLLVGHVRDKNDVPLLEQARAEHPYMLGDGVLVEALADPLGTLLDVFADRWDEPHSHDAPEKHVAVCMNQTCAEMGSPSVLERLRQEARDS---DHARITRSSCLGRCGDGPMVAVYPDGIWYGDVASQDAERIVGDHLDR
L0K3T9_9EURY EAVLLIGHVREKNDVPLIERARARHPYMLGDGVLVDALADPLGTLLDVLADRWDEPHSHDAPEKHVAVCTNRTCADMGSPAVLERLRQATRDS---EHARITRSSCLGRCGDGPMVAVYPDGIWYGDVEPADANRIVSDHLER
W0JKK4_9EURY EAVLLVGHVREKNDVPLVEQARATHPYMLGDGVLVEAVADPLGTLLDVFADRWDEPHSHDAPGKHVAVCTNRTCSGMGSSAVLERLRQAARDS---EHARITRSSCLGRCGDGPMVAVYPDGIWYGDVDETDADRIVSDHLDR
Q18FX0_HALWD EAVLLIGHVETKNDVPLLEQARTDYPYMLGDGVLLSAAADPLGTLLDVLSDRWSDPDTHDAPAKHVTVCMNQTCAADGAASVLEQLRQSARDS---DAVRITRSSCLGRCGDGPMVAVYPDGVWYGSVDDEGATEIVSSHLDR
D4GP56_HALVD DAVLLVGHVRTKNDVPLVQRARATHPYMLGDGVLVDAGAGPLGTVVETLADRYDDPHVHDAPEKHVAVCTNQTCAASGAATVLEQLRQGVRDA---DDVHVSRSSCLGQCGDGPIVAVYPDSVWYGGVTPDDTDRIVSSHLER
I3R9I5_HALMT DAILLVGHVRTKNDVPMVQVARTKYPYMLGDGVLVRAGAGPLGTLVDALVDRCDDPHVHDAPEKHVAVCTNQTCAASGAATVLEQLRQQARNS---GDVRITRSSCLGQCGDGPIVTVYPDSIWYGSVTPDDTERIVSSHLER
E4NKQ2_HALBP DAILLVGHVRTKNDVPMVQTARTKYPYMLGDGVLVRAGAGPLGTLVDVLADRCDDPHVHDAPAKHVAVCTNQTCAASGAATVLEQLRQHARDS---DDVHFSRSSCLGQCGDGPIVAVYPDSIWYGSVTPDDTERIVSSHLER
Q3IT89_NATPD EAVVLAGHVRTKADVPLVNEARTEHPYMLGDGVLAEAACDPLGTLLTVLADRFEEPHVHDAPDKHVTVCTNRTCADAGAATVLERLRQAVRDR---GIARITRSSCLDRCGDGPNVAVYPDNVWYGGVAPEDVDRIASS-LER
M1XTP1_NATM8 EAVVLAGHVREKADVPLVNEARDNHPYMLGDGVLAVAGCDPLGTLLDVLADRFDDPHVHDAPDKHVAVCTNRTCAGQGAATVLERLRQAANEE---DVARITRSSCLDRCGEGPNVAVYPDNVWYGGVDPEDAERLAAS-LAA
A9GQ78_SORC5 DGLLLIGHFEAKNDIPILERARAAHPYFLFAGRLIRASLPHLGRLEGLIDERANHPHAHRSLRKHVLVCGNADCVDRGSLALLESVRRLVKQA---GQIRVTRTSCMGRCGEGPTVAVYPDGVWYRGVRDEDAKDLVEEHLLG
D8PF02_9BACT -GLLIVGHFEAKNDIPLLAPARSEFPYFLFGGRLIKTELPYLGTLFRVMDERVPHVHAHRPLAKHVLVCVNADCADRGSVTLIATLRRLLKDA---GRIKVTRTLCMGRCGEGPTVAVYPDGIWYRGVQETDARELVDEHLLR
K9UIM3_9CHRO LIKPLVGQFLGEERVKVAKSLRPQIQD-WQPGIWEQICKKR-----KLKVKQLGIAPSSSATPTKIQVCQGSSCRRRGSGQICQAMQAYIEAYDLTDRVEIQSVKCLHQCKAAPQAIVLPGKT-YRQIQPDRVAAILAKHFPI
Q31L66_SYNE7 -PFYLEGYFLGRYTLKLAKPLRH---------LPLRIEGQSFQGPPKLKAERVSEEPP--KPQPAVEVCTRGTCRRRGALELCDRLQAEAKTC-----VEVRTRGCLGRCKQGINVRR--DNQILSQLSPQAAAELLS-----
Csub002411   HLYVISGYRLSESAVDINEELRRALKRAQESADEIAVMQKELEMEAESMAEKLNVVPM--ISGARVSVCQGKACSKRGSAQLMEELSMHAEEG-----VEVMPCKCLDKCKAGPNLEVIP-----AQ-------KVVS-----
D7FHL8_ECTSI AAKKSAGAASCSKAVSFAAAASKTFERQWQGGSRV--------------GKLAADSPVTEECQKRVYICTNRWCMEKGSAATLGSF-------GLAGEVLVQGVNCLGRCNKGPNVRVLEDKAIYQQVVDDEVMAFIQSHGRA


((((((B0CDB1_ACAM1:0.62596637,K9UIM3_9CHRO:0.90772957):0.030968[74],(((((((K9UXP1_9CYAN:0.30204493,K9PB09_9CYAN:0.22550374):0.23548[99],(B8HWF1_CYAP4:0.52053446,K9XCG6_9CHRO:0.5563966):0.299931[100]):0.312806[100],(B0JY84_MICAN:0.6516362,(B7K3S2_CYAP8:0.31334627,B1WNI6_CYAA5:0.35093567):0.2324[100]):0.147112[99]):0.013702[71],Q2JLK8_SYNJB:0.87123495):0.065823[84],((K9VRT8_9CYAN:0.33300558,(D4ZTY4_ARTPN:0.48370123,Q10WU7_TRIEI:0.56654054):0.121119[94]):0.115087[96],((((((((((K9R6N7_9CYAN:0.2633726,(K9QZT6_NOSS7:0.06964182,Q8YZ83_NOSS1:0.10119575):0.041042[100]):0.014535[95],(K9ZH91_ANACC:0.15813743,K7VYE0_9NOST:0.15211153):0.091442[100]):0.029828[94],B2J983_NOSP7:0.11123298):0.007499[63],K9X4W9_9NOST:0.09112702):0.015997[64],((K9PHK2_9CYAN:0.11410788,K9QGS7_9NOSO:0.13691987):0.039354[93],A0ZM13_NODSP:0.07399387):2.0E-6[32]):0.212866[99],K9U1V9_9CYAN:0.38245618):0.086056[87],K9W5A1_9CYAN:0.33816695):0.011151[64],K9XKF0_9CHRO:0.1811985):0.072697[97],K8GI99_9CYAN:0.4547723):0.042255[92],K9TET7_9CYAN:0.41529357):0.014904[84]):0.116253[93]):0.076034[89],(B8HRU2_CYAP4:0.44785005,(K9RTU6_SYNP3:0.5221033,Q8DHM7_THEEB:0.8917818):0.271988[98]):0.272108[95]):0.127704[60],K9Y8E1_HALP7:0.7657377):0.115906[92]):0.174917[85],K9SGN3_9CYAN:1.1237962):0.219778[87],Q31L66_SYNE7:1.032921):0.148689[88],(((D8TKC1_VOLCA:0.24725406,A8IMA8_CHLRE:0.20471846):1.106258[100],Csub002411:1.1750058):0.339293[93],((((A9SCI6_PHYPA:0.49459133,A9S4X0_PHYPA:0.07720471):0.611648[100],D8R0E9_SELML:0.381183):0.101177[78],(((C1MNA3_MICPC:0.52804166,Misp007409:0.3769739):0.878916[100],E1ZPR4_CHLVA:1.3741752):0.338209[94],(A4S664_OSTLU:0.69280416,Bpra001347:0.6342344):0.882223[100]):0.68972[96]):0.328946[91],(((((D7KC38_ARALL:0.016824154,Q9C5W0_ARATH:0.03300101):0.050548[100],V4KHQ7_EUTSA:0.018146502):0.028111[99],M4DCB2_BRARP:0.033804968):0.33726[100],(B9HXB4_POPTR:0.17221054,B9S020_RICCO:0.266192):0.054866[93]):0.03658[62],((K4DHQ8_SOLLC:0.0059978548,M0ZZZ7_SOLTU:0.04183674):0.401508[100],((((I1MRZ6_SOYBN:2.7133E-6,Gmax037920:2.7133E-6):0.080898[100],(K7LZ65_SOYBN:2.7133E-6,Gmax029412:2.7133E-6):0.050727[100]):0.140478[100],G7JR20_MEDTR:0.13569269):0.1952[100],(A5BHT3_VITVI:0.14435236,(((M0S635_MUSAM:0.09250135,M0S2W5_MUSAM:0.28377953):0.151569[99],W1NWL2_AMBTC:0.43834233):0.125685[89],(B9GT98_POPTR:0.4516576,(J3M3S4_ORYBR:0.0282162,(((I1HM63_BRADI:0.088190146,(((W5AAS5_WHEAT:0.007918429,M7YZE6_TRIUA:0.034989744):3.0E-6[33],F2DS46_HORVD:0.06684776):7.97E-4[72],W5ALC1_WHEAT:0.020345055):0.07074[98]):0.059371[100],((C0PHB2_MAIZE:0.047349196,C5YZK4_SORBI:0.04279258):0.038821[98],K3Z6L5_SETIT:0.00990927):0.115723[100]):0.029491[82],(I1PS91_ORYGL:2.7133E-6,(Q75L36_ORYSJ:2.7133E-6,A2Y067_ORYSI:2.7133E-6):0.008409):0.067722[100]):0.015456[100]):0.478994[82]):0.067179[100]):0.071865[71]):0.038986[55]):0.045935[52]):0.022834[47]):0.734325[64]):0.21341[99]):0.311787[90]):0.08050299[95],((I6YTK6_MELRP:0.44239402,(C4XJR9_DESMR:0.51244766,(((A6LKA6_THEM4:0.15035173,(G4FFG1_THEMA:0.3430566,A8F5T4_THELT:0.16237193):0.13721[92]):0.073363[85],A7HJK9_FERNB:0.29394683):0.15531[90],B8DZB7_DICTD:0.16548343):0.755293[100]):0.114109[90]):1.536348[100],(((((((C7P4F8_HALMD:0.05458315,((L0ABY3_NATGS:0.04504019,(D4GP56_HALVD:0.06630765,(I3R9I5_HALMT:0.06634225,E4NKQ2_HALBP:0.017089358):0.084566[100]):0.186916[100]):0.097972[81],(((I7CX27_NATSJ:0.028830329,L0JQ42_NATP1:0.04825712):0.022196[97],(F8D4S9_HALXS:0.007940515,D2RYI1_HALTV:0.07682733):0.02497[99]):0.031677[97],(L0K3T9_9EURY:0.05445804,W0JKK4_9EURY:0.092289805):0.02363[69]):0.070891[95]):0.057311[51]):0.033363[51],B9LWY9_HALLT:0.048117533):0.00805[52],(Q9HPM6_HALSA:0.13578711,(Q3IT89_NATPD:0.12701121,M1XTP1_NATM8:0.10143928):0.171[100]):0.056927[75]):0.037513[63],Q5UYB6_HALMA:0.05557956):0.093639[72],Q18FX0_HALWD:0.12834309):0.574886[95],(A9GQ78_SORC5:0.18801828,D8PF02_9BACT:0.30005798):0.263132[98]):1.13709[99],D7FHL8_ECTSI:1.3873851):0.262803[96]):0.254843[90]);


(((((B0CDB1_ACAM1:0.4039666,((((((K9UXP1_9CYAN:0.2035194,K9PB09_9CYAN:0.1606668):0.1797663[1.00],(B8HWF1_CYAP4:0.3257621,K9XCG6_9CHRO:0.3497994):0.186076[1.00]):0.1930067[1.00],Q2JLK8_SYNJB:0.5381229):0.03300608[0.34],(B0JY84_MICAN:0.4160647,(B7K3S2_CYAP8:0.22194,B1WNI6_CYAA5:0.233955):0.1574182[1.00]):0.1132294[1.00]):0.04903726[0.54],(((K9VRT8_9CYAN:0.2289264,(D4ZTY4_ARTPN:0.3451932,Q10WU7_TRIEI:0.370646):0.07871269[0.68]):0.08602863[0.99],(((((((K9R6N7_9CYAN:0.1824463,(K9ZH91_ANACC:0.1203542,K7VYE0_9NOST:0.1035876):0.06807899[1.00]):0.01841679[0.47],(K9QZT6_NOSS7:0.05456751,Q8YZ83_NOSS1:0.07644325):0.03969545[1.00]):0.0250101[0.92],(K9X4W9_9NOST:0.07042803,((K9PHK2_9CYAN:0.0884965,K9QGS7_9NOSO:0.1012529):0.0322074[0.95],A0ZM13_NODSP:0.05790076):0.0120284[0.51]):0.01307824[0.34]):0.02424599[0.29],B2J983_NOSP7:0.07823156):0.1588659[1.00],K9U1V9_9CYAN:0.2624683):0.06102154[0.92],(K9XKF0_9CHRO:0.1283865,K9W5A1_9CYAN:0.2336931):0.02276776[0.37]):0.05313854[0.95],K8GI99_9CYAN:0.3150352):0.04025387[0.78]):0.02387223[0.36],K9TET7_9CYAN:0.2609846):0.07645741[0.96]):0.06878529[0.93],(K9Y8E1_HALP7:0.4716281,(B8HRU2_CYAP4:0.3380276,(K9RTU6_SYNP3:0.3451748,Q8DHM7_THEEB:0.5239948):0.1678978[0.97]):0.1436393[0.96]):0.0928362[0.59]):0.1189524[0.98]):0.04205041[0.34],(K9SGN3_9CYAN:0.6365245,K9UIM3_9CHRO:0.5313137):0.1150905[0.39]):0.1853386[0.94],Q31L66_SYNE7:0.5997699):0.09941114[0.77],(((D8TKC1_VOLCA:0.1649817,A8IMA8_CHLRE:0.1455692):0.5796815[1.00],Csub002411:0.6069979):0.2282598[0.92],((((A9SCI6_PHYPA:0.2976292,A9S4X0_PHYPA:0.09091978):0.3443932[1.00],D8R0E9_SELML:0.2306952):0.1577364[0.62],(((C1MNA3_MICPC:0.3261273,Misp007409:0.2710689):0.4808026[1.00],E1ZPR4_CHLVA:0.7112074):0.2139414[0.78],(A4S664_OSTLU:0.3845889,Bpra001347:0.3899878):0.4924968[1.00]):0.3733134[1.00]):0.1847152[0.69],((((D7KC38_ARALL:0.01551039,Q9C5W0_ARATH:0.02855394):0.03813412[1.00],V4KHQ7_EUTSA:0.01826145):0.02206775[0.97],M4DCB2_BRARP:0.02862121):0.2129169[1.00],((B9HXB4_POPTR:0.1175044,B9S020_RICCO:0.1883424):0.0505225[0.65],((((I1MRZ6_SOYBN:0.003838576,Gmax037920:0.003967297):0.06098747[1.00],(K7LZ65_SOYBN:0.003967585,Gmax029412:0.004066813):0.03887658[1.00]):0.1064534[1.00],G7JR20_MEDTR:0.09275284):0.1411541[1.00],(A5BHT3_VITVI:0.09008431,(((K4DHQ8_SOLLC:0.01317643,M0ZZZ7_SOLTU:0.02850671):0.2557786[1.00],B9GT98_POPTR:0.2883057):0.06259475[0.61],(((M0S635_MUSAM:0.07296552,M0S2W5_MUSAM:0.1976451):0.1157342[1.00],W1NWL2_AMBTC:0.2749988):0.07658986[0.74],(J3M3S4_ORYBR:0.02769407,(((I1HM63_BRADI:0.06564924,(((W5AAS5_WHEAT:0.009694368,M7YZE6_TRIUA:0.02947288):0.005178584[0.26],W5ALC1_WHEAT:0.01742764):0.009349885[0.34],F2DS46_HORVD:0.05059999):0.05303845[1.00]):0.04787516[1.00],((C0PHB2_MAIZE:0.03882322,C5YZK4_SORBI:0.03531061):0.03217042[1.00],K3Z6L5_SETIT:0.01227158):0.07738864[1.00]):0.02363941[0.62],(I1PS91_ORYGL:0.004065429,(Q75L36_ORYSJ:0.004058274,A2Y067_ORYSI:0.003940716):0.009898001):0.0537458[1.00]):0.016568[1.00]):0.3481826[0.47]):0.05596569[1.00]):0.04292084[0.33]):0.04039222[0.18]):0.0528352[0.39]):0.0764669[0.40]):0.4458819[0.46]):0.1503113[1.00]):0.1620263[0.71]):0.0172863[0.83],((I6YTK6_MELRP:0.2899252,(C4XJR9_DESMR:0.3150427,(((A6LKA6_THEM4:0.1068603,(G4FFG1_THEMA:0.2256234,A8F5T4_THELT:0.1145822):0.08831102[0.95]):0.05550352[0.89],A7HJK9_FERNB:0.1944563):0.09566864[0.90],B8DZB7_DICTD:0.131586):0.4271661[1.00]):0.08969235[0.59]):0.7553733[1.00],((((((C7P4F8_HALMD:0.042217,((L0ABY3_NATGS:0.04054584,(D4GP56_HALVD:0.05541064,(I3R9I5_HALMT:0.05152041,E4NKQ2_HALBP:0.01820175):0.06461618[1.00]):0.1297235[1.00]):0.07021061[0.99],(((I7CX27_NATSJ:0.02338955,L0JQ42_NATP1:0.03860349):0.02048563[0.99],(F8D4S9_HALXS:0.009552039,D2RYI1_HALTV:0.0587828):0.02229572[0.99]):0.02374136[0.96],(L0K3T9_9EURY:0.04259391,W0JKK4_9EURY:0.07199465):0.02095305[0.79]):0.05323695[0.91]):0.04334469[0.69]):0.02673109[0.57],B9LWY9_HALLT:0.03947263):0.01053259[0.32],(Q9HPM6_HALSA:0.09637032,(Q3IT89_NATPD:0.09363454,M1XTP1_NATM8:0.07795478):0.1197742[1.00]):0.04873363[0.86]):0.03223707[0.45],(Q5UYB6_HALMA:0.04275188,Q18FX0_HALWD:0.1430368):0.02957267[0.50]):0.3509942[1.00],(A9GQ78_SORC5:0.1261763,D8PF02_9BACT:0.2093354):0.2191182[0.98]):0.6152587[1.00],D7FHL8_ECTSI:0.7218242):0.1898117[0.79]):0.1711855[0.89]);


Additional File 10. Phylogenetic analysis of DGAT3 and related proteins in algae and other representative taxa. At the top, the trimmed alignment used for phylogenetic tree reconstruction (in Phylip format) is shown. In the middle, the consensus maximum likelihood (ML) tree file is shown in Newick format, including branch lengths and bootstrap supports. At the bottom, the consensus bayesian tree file is shown in Newick format, including branch lengths and posterior probabilities. For a graphical view of the tree in rooted form, see Figure 8 in the main manuscript.  
